# Supplementary material for: A dataset on type specimens of hemipteran insects in China
Source: Biodivers Data J. 2021 Jun 29;9:e64443. doi: 10.3897/BDJ.9.e64443 (PMC8260557; doi:10.3897/BDJ.9.e64443)
Supplement: Supplementary material 1 — A dataset on type specimens of Hemipteran insects in China [file bdj-09-e64443-s001.txt]

ID	Family	Family change	Genus	Genus change	Species/Subspecies name	Species/Subspecies name change	Species/Subspecies names in the original literature	Published year	Gender of holotype	Distribution of holotype	Latitude of holotype	Longitude of holotype	Collection time of holotype	Preservation institution of holotype	Gender of allotype	Distribution of allotype	Latitude of allotype	Longitude of allotype	Collection time of allotype	Preservation institution of allotype	Gender of paratype	Distribution of paratype	Latitude of paratype	Longitude of paratype	Collection time of paratype	Preservation institution of paratype	Literature	Original literature	Literature authors
1	Cercopidae		Abidama		Abidama totinigra		Abidama totinigra Chou et Wu	1987	♀	Sichuan Province, Tibetan Autonomous Prefecture of Garzê, Luding County	29.92	102.24	1982-09-18	IZAS							1♀	Sichuan Province, Tibetan Autonomous Prefecture of Garzê, Luding County	29.91	102.23	1982-09-18	IZAS	Entomotaxonomia 9(2): 104	昆虫分类学报 9（2）：104（图）	Zhou Y. & Wu Z. L.
2	Cercopidae		Abidama		Abidama unumacula		Abidama unumacula Chou et Wu	1987	♂	Yunnan Province	25.05	102.71	1979-07-13	NWAFU	♀	Yunnan Province	25.05	102.71	1979-07-06	NWAFU							Entomotaxonomia 9(2): 102	昆虫分类学报 9（2）：102（图）	Zhou Y. & Wu Z. L.
3	Cicadellidae		Abrus		Abrus bifurcatus		Abrus bifurcatus Dai et Zhang	2002	♂	Guangdong Province, Lianxian County, Dadong Mountain	24.78	112.38	1992-11-05	SYSU													Acta Zootaxonomica Sinica 27(2): 310	动物分类学报 27（2）：310（图）	Dai W. & Zhang Y. L.
4	Cicadellidae		Abrus		Abrus brevis		Abrus brevis Dai et Zhang	2002	♂	Guangxi Province, Bwzswz City, Napo County, Defu Town	23.29	105.80	2000-06-18	IZAS													Acta Zootaxonomica Sinica 27(2): 306	动物分类学报 27（2）：306（图）	Dai W. & Zhang Y. L.
5	Cicadellidae		Abrus		Abrus coneus		Abrus coneus Dai et Zhang	2002	♂	Gansu Province, Longnan City, Kangxian County, Baiyun Mountain	33.33	105.61	1998-07-12	IZAS							1♀	Gansu Province, Longnan City, Kangxian County, Baiyun Mountain	33.33	105.61	1998-07-12		Acta Zootaxonomica Sinica 27(2): 311	动物分类学报 27（2）：311（图）	Dai W. & Zhang Y. L.
6	Cicadellidae		Abrus		Abrus coneus		Abrus coneus Dai et Zhang	2002													1♀	Gansu Province, Longnan City, Kangxian County, Qinghe Forest Farm	33.21	105.85	1998-07-12	IZAS	Acta Zootaxonomica Sinica 27(2): 311	动物分类学报 27（2）：311（图）	Dai W. & Zhang Y. L.
7	Cicadellidae		Abrus		Abrus damingshanensis		Abrus damingshanensis Xing & Li	2014	♂	Guangxi Province, Nanning City, Daming Mountain	23.54	108.30	2011-08-13	GU							2♂♂	Guangxi Province, Nanning City, Wuming County, Daming Mountain	23.55	108.37	2011-08-08	GU	ZooKeys 419: 103-109	ZooKeys 419: 103-109	Xing J. & Li Z. Z.
8	Cicadellidae		Abrus		Abrus expansivus		Abrus expansivus Xing & Li	2014	♂	Guizhou Province, Qiannan Buyi and Miao Autonomous Prefecture, Dushan County	25.82	107.55	2012-08-16	GU													ZooKeys 419: 103-109	ZooKeys 419: 103-109	Xing J. & Li Z. Z.
9	Cicadellidae		Abrus		Abrus hengshanensis		Abrus hengshanensis Dai et Zhang	2002	♂	Hunan Province, Heng Mountain	27.23	112.87	1985-08-10	NWAFU							1♂1♀	Hunan Province, Heng Mountain	27.23	112.87	1985-08-10	NWAFU	Acta Zootaxonomica Sinica 27(2): 305	动物分类学报 27（2）：305（图）	Dai W. & Zhang Y. L.
10	Cicadellidae		Abrus		Abrus huangi		Abrus huangi Dai et Zhang	2002	♂	Guangxi Province, Laibin City, Jinxiu County	23.99	110.14	1999-05-18	IZAS							2♀♀	Guangxi Province, Laibin City, Jinxiu County, Shentang Mountain	23.99	110.14	1999-05-18	IZAS	Acta Zootaxonomica Sinica 27(2): 307	动物分类学报 27（2）：307（图）	Dai W. & Zhang Y. L.
11	Cicadellidae		Abrus		Abrus langshanensi		Abrus langshanensi	2013	♂	Hunan Province, Xinning County, Langshan	26.40	110.82	2010-10-06	GU							1♂1♀	Hunan Province, Shaoyang City, Xinning County, Langshan	26.35	110.81	2010-10-06	GU	ZooKeys 318: 81-89	ZooKeys 318: 81-89	Yang L. & Chen X. S.
12	Cicadellidae		Abrus		Abrus langshanensi		Abrus langshanensi	2013													1♂	Hunan Province, Shaoyang City, Xinning County, Langshan	26.35	110.81	2011-10-02	GU	ZooKeys 318: 81-89	ZooKeys 318: 81-89	Yang L. & Chen X. S.
13	Cicadellidae		Abrus		Abrus wuyiensis		Abrus wuyiensis Dai et Zhang	2002	♂	Fujian Province, Chong'an County, Guadun	27.73	117.64	1982-08-07	NKU							4♀♀	Fujian Province, Nanping City, Chong'an County, Sangang	24.82	118.57	1980-11-17		Acta Zootaxonomica Sinica 27(2): 309	动物分类学报 27（2）：309（图）	Dai W. & Zhang Y. L.
14	Cicadellidae		Abrus		Abrus wuyiensis		Abrus wuyiensis Dai et Zhang	2002													1♀	Fujian Province, Nanping City, Wuyishan County, Xingcun Town, Longdu Village	27.72	117.71	1988-08-21	NWAFU	Acta Zootaxonomica Sinica 27(2): 309	动物分类学报 27（2）：309（图）	Dai W. & Zhang Y. L.
15	Cicadellidae		Abrus		Abrus xishuiensis		Abrus xishuiensis	2013	♂	Guizhou Province, Xishui County, Changqiangou	28.41	106.18	2000-09-29	GU							3♂♂3♀♀	Guizhou Province, Zunyi City, Xishui County, Changqiangou	28.32	106.20	2000-09-29	GU	ZooKeys 318: 81-89	ZooKeys 318: 81-89	Yang L. & Chen X. S.
16	Tingidae		Acalypta		Acalypta costata		Acalypta costata Zheng	1992	♂	Zhejiang Province, Tianmu Mountain	30.35	119.43	1989-09-03	IPPE													Entomotaxonomia 14(4): 257	昆虫分类学报 14（4）：257（图）	Zheng L. Y.
17	Tingidae		Acalypta		Acalypta spinifrousa		Acalypta spinifrousa Jing	1980	♂	Beijing City, Xiangshan	39.99	116.20	1956-06-07	NKU													Acta Zootaxonomica Sinica 5(4): 398	动物分类学报 5（4）：398（图）	Jing X. L.
18	Reduviidae		Acanthaspis		Acanthaspis collaris		Acanthaspis collaris Xiao	1976	♀	Yunnan Province, Xishuangbanna Dai Autonomous Prefecture, Jinghong County, Yujinghong	22.02	100.80	1957-04-22	IZAS	♂	Yunnan Province, Xishuangbanna Dai Autonomous Prefecture, Jinghong County, Xiaomengyang	22.08	100.90	1957-06-17	IZAS	1♂1♀	Yunnan Province	25.05	102.71		IZAS	Acta Entomologica Sinica 19(1): 82	昆虫学报 19（1）：82（图）	Xiao C. Y.
19	Reduviidae		Acanthaspis		Acanthaspis fuscinervis		Acanthaspis fuscinervis Hsiao	1977	♀	Yunnan Province, Dehong Autonomous Prefecture, Mangshi City	24.43	98.59	1955-05-16	IZAS	♂	Yunnan Province, Pu'er City, Jingdong County	24.45	100.83	1956-05-29	IZAS	6♂♂7♀♀	Yunnan Province	25.05	102.71		IZAS	Acta Entomologica Sinica 19(1): 80	昆虫学报 19（1）：80（图）	Xiao C. Y.
20	Reduviidae		Acanthaspis		Acanthaspis geniculata		Acanthaspis geniculata Hsiao	1976	♂	Hainan Province, Ledong County, Jianfengling	18.66	108.74	1964-05-05	TNHM							♂	Guangxi Province, Chongzuo City, Longzhou County	22.34	106.85		TNHM	Acta Entomologica Sinica 19(1): 82	昆虫学报 19（1）：82（图）	Xiao C. Y.
21	Reduviidae		Acanthaspis		Acanthaspis picta		Acanthaspis picta Hsiao	1976	♀	Yunnan Province, Xishuangbanna Dai Autonomous Prefecture, Menghai County, Nannuo Mountain	21.94	100.61	1957-04-28	IZAS	♂	Yunnan Province, Xishuangbanna Dai Autonomous Prefecture, Menghai County	21.96	100.45	1957-04-23	IZAS	4♂♂4♀♀	Yunnan Province	25.05	102.71		IZAS	Acta Entomologica Sinica 19(1): 81	昆虫学报 19（1）：81（图）	Xiao C. Y.
22	Reduviidae		Acanthaspis		Acanthaspis ruficeps		Acanthaspis ruficeps Hsiao	1976	♀	Yunnan Province, Honghe Hani-Yi Autonomous Prefecture, Yao Autonomous County of Hekou	22.54	103.95	1956-06-06	IZAS	♂	Yunnan Province, Xishuangbanna Dai Autonomous Prefecture, Jinghong County, Yujinghong	22.02	100.80	1955-04-08	IZAS	3♂♂4♀♀	Yunnan Province	25.05	102.71		IZAS	Acta Entomologica Sinica 19(1): 82	昆虫学报 19（1）：82（图）	Xiao C. Y.
23	Reduviidae		Acanthaspis		Acanthaspis subinermis	Acanthaspis laoensis	Acanthaspis subinermis Hsiao	1976	♀	Yunnan Province, Xishuangbanna Dai Autonomous Prefecture, Jinghong County, Damenglong	21.58	100.68	1957-04-22	IZAS	♂	Yunnan Province, Xishuangbanna Dai Autonomous Prefecture, Jinghong County, Damenglong	21.58	100.68	1957-04-22	IZAS	1♀	Yunnan Province, Xishuangbanna Dai Autonomous Prefecture, Jinghong County, Damenglong	21.58	100.68	1957-04-22	IZAS	Acta Entomologica Sinica 19(1): 80	昆虫学报 19（1）：80（图）	Xiao C. Y.
24	Lygaeidae		Acanthocrompus		Acanthocrompus chinensis		Acanthocrompus chinensis Zheng, Zou et Hsiao	1979	♀	Hainan Province	20.02	110.35	1935-07-06	NKU													Acta Zootaxonomica Sinica 4(4): 362	动物分类学报 4（4）：362（图）	Zheng L. Y. , Zou H. G. & Xiao C. Y.
25	Diaspididae		Acanthomytilus		Acanthomytilus graminis		Acanthomytilus graminis Young et Hu	1987	adult female	Hunan Province, Xupu County	27.91	110.59	1957-08-30	IPPE													Collected Papers of Entomological Research Vol.1: 191	昆虫学研究集刊（第一集）191（图）	Yang P. L. & Hu J. L.
26	Diaspididae		Acanthomytilus		Acanthomytilus yunnanensis		Acanthomytilus yunnanensis Young et Hu	1987	adult female	Yunnan Province, Kunming City	24.87	102.85	1975-04-11	IPPE													Collected Papers of Entomological Research Vol.1: 193	昆虫学研究集刊（第一集）193（图）	Yang P. L. & Hu J. L.
27	Acanthosomatidae		Acanthosoma		Acanthosoma acutangulata		Acanthosoma acutangulata Liu	1979	♂	Hubei Province, Shennongjia	31.75	110.66	1977-06-22	TNHM	♀	Hubei Province, Shennongjia	31.75	110.66	1977-06-22	TNHM	1♂	Hubei Province, Shennongjia	31.74	110.66	1977-06-22	TNHM	Entomotaxonomia 1(1): 58	昆虫分类学报 1（1）：58（图）	Liu S. L.
28	Acanthosomatidae		Acanthosoma		Acanthosoma emeiensis		Acanthosoma emeiensis Liu	1980	♂	Sichuan Province, Emei Mountain, Jiulaodong	29.55	103.36	1957-07-07	TNHM													Zoological Research 1(2): 234	动物学研究1（2）：234（图）	Liu S. L.
29	Acanthosomatidae		Acanthosoma		Acanthosoma nigrodorsum		Acanthosoma nigrodorsum Hsiao et Liu	1977	♂	Shanxi Province, Taiyuan City	37.87	112.55	1933-07-22/1933-07-23	TNHM	♀	Shanxi Province, Taiyuan City	37.87	112.55	1933-07-22/1933-07-23	TNHM	5♂♂11♀♀	Shanxi Province, Taiyuan City	37.87	112.55		TNHM	Identification manual of Chinese stink bugs Insects Vol.1: 178	中国蝽类昆虫鉴定手册（第一册）178（图）	Xiao C. Y.
30	Acanthosomatidae		Acanthosoma		Acanthosoma nigrodorsum		Acanthosoma nigrodorsum Hsiao et Liu	1977													♂♂♀	Sichuan Province, Tibetan Qiang Autonomous Prefecture of Ngawa, Ruoergai County	31.44	103.17		TNHM	Identification manual of Chinese stink bugs Insects Vol.1: 178	中国蝽类昆虫鉴定手册（第一册）178（图）	Xiao C. Y.
31	Acanthosomatidae		Acanthosoma		Acanthosoma nigrodorsum		Acanthosoma nigrodorsum Hsiao et Liu	1977														Sichuan Province, Tibetan Qiang Autonomous Prefecture of Ngawa, Li County	31.44	103.17			Identification manual of Chinese stink bugs Insects Vol.1: 178	中国蝽类昆虫鉴定手册（第一册）178（图）	Xiao C. Y.
32	Acanthosomatidae		Acanthosoma		Acanthosoma nigrospina		Acanthosoma nigrospina Hsiao et Liu	1977	♂	Gansu Province, Tianshui City	34.59	105.73	1919-04-27	TNHM	♀	Guangxi Province, Guilin City, Longsheng County	25.80	110.01	1964-08-28	TNHM							Identification manual of Chinese stink bugs Insects Vol.1: 180	中国蝽类昆虫鉴定手册（第一册）180（图）	Xiao C. Y.
33	Acanthosomatidae		Acanthosoma		Acanthosoma shensiensis		Acanthosoma shensiensis Hsiao et Liu	1977	♀	Shaanxi Province, Weinan City, Huayin County, Hua Mountain	34.51	110.09	1936-06-06	NKU													Identification manual of Chinese stink bugs Insects Vol.1: 179	中国蝽类昆虫鉴定手册（第一册）179（图）	Xiao C. Y.
34	Acanthosomatidae		Acanthosoma		Acanthosoma sinensis		Acanthosoma sinensis Liu	1980	♀	Shaanxi Province, Xi'an City	34.34	108.94	1916-08-20	TNHM													Zoological Research 1(2): 235	动物学研究1（2）：235（图）	Liu S. L.
35	Acanthosomatidae		Acanthosoma		Acanthosoma zanthoxylum		Acanthosoma zanthoxylum Hsiao et Liu	1977	♀	Sichuan Province, Chengdu City, Guanxian County	30.99	103.65	1955-08	NKU							♀	Sichuan Province, Chengdu City, Guanxian County	30.99	103.65		NKU	Identification manual of Chinese stink bugs Insects Vol.1: 177	中国蝽类昆虫鉴定手册（第一册）177（图）	Xiao C. Y.
36	Pentatomidae		Acesines		Acesines laticeps		Acesines laticeps Zheng et Liu	1987	♂	Yunnan Province, Xishuangbanna Dai Autonomous Prefecture, Mengla County	21.46	101.57	1979-09-17	NKU													Acta Zootaxonomica Sinica 12(2): 187	动物分类学报 12（2）：187（图）	Zheng L. Y. & Liu G. Q.
37	Pentatomidae		Acesines		Acesines tridenatus		Acesines tridenatus Xiong et Liu	1995	♂	Yunnan Province, Baoshan City, Tengchong County	25.02	98.49	1981-09-27	KZAS							1♀	Yunnan Province, Baoshan City, Tengchong County	25.02	98.49	1981-09-27	KZAS	Entomotaxonomia 17(4): 264	昆虫分类学报 17（4）：264（图）	Xiong J. & Liu Q.
38	Pentatomidae		Acesines		Acesines trifasciatus		Acesines trifasciatus Xiong et Liu	1995	♂	Yunnan Province, Xishuangbanna Dai Autonomous Prefecture, Menghai County, Mengzhe Town	21.99	100.27	1984-06-19	KZAS													Entomotaxonomia 17(4): 263	昆虫分类学报 17（4）：263（图）	Xiong J. & Liu Q.
39	Coreidae	Alydidae	Acestra		Acestra yunnana		Acestra yunnana Hsiao	1963	♂	Yunnan Province, Xishuangbanna Dai Autonomous Prefecture, Jinghong County, Damenglong	21.69	100.74	1957-04-10	IZAS							♂	Yunnan Province, Xishuangbanna Dai Autonomous Prefecture, Jinghong County	22.51	101.06		IZAS	Acta Entomologica Sinica 12(3): 329	昆虫学报 12（3）：329（图）	Xiao C. Y.
40	Diaspididae		Achionaspis		Achionaspis hainanensis		Achionaspis hainanensis Hu	1986	♀	Hainan Province, Changjiang County, Bawangling	19.12	109.08	1984-05-06	IPPE													Collected Papers of Entomological Research Vol.6: 215	昆虫学研究集刊（第六集）215（图）	Hu J. L.
41	Cicadellidae		Acia	Helionides	Acia bawangensis	Helionides bawangensis	Acia bawangensis Zhang et Zhou	1988	♂	Hainan Province, Changjiang County, Bawangling	19.30	109.06	1983-05-25	NWAFU													Entomotaxonomia 10(1-2): 44	昆虫分类学报 10（1-2）：44（图）	Zhang Y. L. & Zhou Y.
42	Pentatomidae		Acicazira		Acicazira gibbosa		Acicazira gibbosa Hsiao et Cheng	1977	♀	Hunan Province, Heng Mountain	27.23	112.87	1963-06-11/1963-06-12	NKU													Identification manual of Chinese stink bugs Insects Vol.1: 81	中国蝽类昆虫鉴定手册（第一册）81（图）	Xiao C. Y.
43	Psyllidae		Acizzia		Acizzia albizzicola		Acizzia albizzicola Li et Yang	1992	♂	Yunnan Province, Baoshan City	25.13	99.17	1981-04-11	CAU	♀	Yunnan Province, Baoshan City	25.13	99.17	1981-04-11	CAU	11♂♂12♀♀	Yunnan Province, Baoshan City	25.13	99.17	1981-04-11	CAU	Insects of The Hengduan Mountains Region. Shixiang Chen ed., Vol.1: 327	横断山昆虫陈世骧主编1：327（图）	Li F. S. & Yang J. K.
44	Psyllidae		Acizzia		Acizzia bicavata		Acizzia bicavata Li et Yang	1992	♀	Yunnan Province, Baoshan City	25.13	99.17	1974-06-24	NWAFU													Insects of The Hengduan Mountains Region. Shixiang Chen ed., Vol.1: 327	横断山昆虫陈世骧主编1：327（图）	Li F. S. & Yang J. K.
45	Psyllidae		Acizzia		Acizzia complana		Acizzia complana Li et Yang	1992	♂	Yunnan Province, Dali Bai Autonomous Prefecture, Dali City, Butterfly Spring	25.91	100.10	1981-05-13	CAU	♀	Yunnan Province, Dali Bai Autonomous Prefecture, Dali City, Butterfly Spring	25.91	100.10	1981-05-13	CAU	4♂♂4♀♀	Yunnan Province, Dali Bai Autonomous Prefecture, Dali City, Butterfly Spring	25.91	100.10	1981-05-13	CAU	Insects of The Hengduan Mountains Region. Shixiang Chen ed., Vol.1: 326	横断山昆虫陈世骧主编1：326（图）	Li F. S. & Yang J. K.
46	Psyllidae		Acizzia		Acizzia dealbotae		Acizzia dealbotae Li et Yang	1992	♂	Yunnan Province, Dali Bai Autonomous Prefecture, Dali City, Xiaguan Town, Erhai	25.64	100.27	1981-05-13	CAU	♀	Yunnan Province, Dali Bai Autonomous Prefecture, Dali City, Xiaguan Town, Erhai	25.64	100.27	1981-05-13	CAU	10♂♂9♀♀						Insects of The Hengduan Mountains Region. Shixiang Chen ed., Vol.1: 325	横断山昆虫陈世骧主编1：325（图）	Li F. S. & Yang J. K.
47	Psyllidae		Acizzia		Acizzia desmodiae		Acizzia desmodiae Li	2002	♂	Hainan Province, Danzhou City, Nada County	19.52	109.55	1974-12-12	CAU							120♂♂167♀♀	Hainan Province, Danzhou City, Nada County	19.52	109.55	1974-12-12	CAU	Forest Insect of Hainan. Fusheng Huang ed., P180	海南森林昆虫黄复生主编180（图）	Li F. S.
48	Psyllidae		Acizzia		Acizzia punctata		Acizzia punctata Li	2002	♂	Hainan Province, Ledong County, Jianfengling	18.72	108.90	1974-12-15	CAU							1♂6♀♀	Hainan Province, Ledong County, Jianfengling	18.72	108.90	1974-12-15	CAU	Forest Insect of Hainan. Fusheng Huang ed., P179	海南森林昆虫黄复生主编179（图）	Li F. S.
49	Lophopidae		Acothrura		Acothrura fucizona		Acothrura fucizona Wang, Chou et Yuan	2000	♂	Yunnan Province, Xishuangbanna Dai Autonomous Prefecture, Menghai County, Menghun	21.84	100.39	1958-05-19	NWAFU							1♂	Yunnan Province, Xishuangbanna Dai Autonomous Prefecture, Mengla County	21.46	101.57	1959-05-24		Entomotaxonomia 22(4): 244	昆虫分类学报 22（4）：244（图）	Wang Y. L. , Zhou Y. & Yuan F.
50	Lophopidae		Acothrura		Acothrura fucizona		Acothrura fucizona Wang, Chou et Yuan	2000													1♂	Yunnan Province, Xishuangbanna Dai Autonomous Prefecture, Jinghong County, Mengyang Town	22.09	100.90	1957-04-04		Entomotaxonomia 22(4): 244	昆虫分类学报 22（4）：244（图）	Wang Y. L. , Zhou Y. & Yuan F.
51	Lophopidae		Acothrura		Acothrura fucizona		Acothrura fucizona Wang, Chou et Yuan	2000													1♂	Yunnan Province, Xishuangbanna Dai Autonomous Prefecture, Jinghong County, Mengyang Town	22.09	100.90	1991-06-06	NWAFU	Entomotaxonomia 22(4): 244	昆虫分类学报 22（4）：244（图）	Wang Y. L. , Zhou Y. & Yuan F.
52	Miridae		Acrotelus		Acrotelus coniferus		Acrotelus coniferus Li et Liu	2010	♂	Hubei Province, Shennongjia	31.75	110.67	1977-06-22	NKU							6♂♂8♀♀	Hubei Province, Shennongjia	31.74	110.69	1977-06-22	NKU	Acta Zoolaxonomica Sinica 35(4): 719-724	Acta Zoolaxonomica Sinica 35(4): 719-724	Li X. M. & Liu G. Q.
53	Eriococcidae		Aculeococcus		Aculeococcus yongpingensis		Aculeococcus yongpingensis Tang	1997	♀	Yunnan Province, Xishuangbanna Dai Autonomous Prefecture	22.01	100.80	1981-05-01	SAU							7♀♀	Yunnan Province, Xishuangbanna Dai Autonomous Prefecture, Shidian County, Yongping	22.00	100.80	1981-05-01	SAU	Acta Entomologica Sinica 40(1): 72	昆虫学报 40（1）：72（图）	Tang B. D.
54	Aphididae		Acyrthosiphon		Acyrthosiphon artibreve		Acyrthosiphon artibreve Zhang	1981																			Insects of Xizang. Comprehensive Scientific Expedition Team of Qinghai-Tibet Plateau, Chinese Academy of Sciences eds., Vol.1: 260	西藏昆虫（第一册）中国科学院青藏高原综合科学考察队主编260（图）	Zhang G. X. & Zhong T. S.
55	Aphididae		Acyrthosiphon		Acyrthosiphon capitellum		Acyrthosiphon capitellum Zhang	1999	apterous viviparous female	Fujian Province, Sanming City, Jiangle County, Longqi Mountain	26.51	117.38	1991-04-22	IZAS							5 apterous viviparous females	Fujian Province, Sanming City, Jiangle County, Longqi Mountain	26.51	117.38	1991-04-20/1991-04-22	IZAS	Fauna of Insects in Fujian Province of China. Bangkan Huang ed., Vol.2: 603	福建昆虫志（第二卷）黄邦侃主编603（图）	Zhang G. X. , Qiao G. X. & Zhong T. S.
56	Aphididae		Acyrthosiphon		Acyrthosiphon fragum		Acyrthosiphon fragum Zhang	1999	apterous viviparous female	Fujian Province, Sanming City, Jiangle County, Longqi Mountain	26.51	117.38	1991-04-23	IZAS							1 apterous viviparous female 1 alate viviparous female	Fujian Province, Sanming City, Jiangle County, Longqi Mountain	26.51	117.38	1991-04-23	IZAS	Fauna of Insects in Fujian Province of China. Bangkan Huang ed., Vol.2: 604	福建昆虫志（第二卷）黄邦侃主编604（图）	Zhang G. X. , Qiao G. X. & Zhong T. S.
57	Aphididae		Acyrthosiphon		Acyrthosiphon hamiense		Acyrthosiphon hamiense Zhang et al	1999	apterous viviparous female	Xinjiang Province, Hami City	42.83	93.51	1987-04-09	IZAS							7 apterous nymphs	Xinjiang Province, Hami City	42.83	93.51	1987-04-09	IZAS	Fauna of Acricultural and Forestry Aphids of Northwest China. Guangxue Zhang ed., P338	西北农林蚜虫志张广学主编338（图）	Zhang G. X.
58	Aphididae		Acyrthosiphon		Acyrthosiphon huoense	Acyrthosiphon cyparissiae	Acyrthosiphon huoense Zhang et al	1999	apterous viviparous female	Xinjiang Province, Ili Kazak Autonomous Prefecture, Huocheng County	44.06	80.88	1989-06-06	IZAS							1 apterous viviparous female 7 apterous nymphs	Xinjiang Province, Ili Kazak Autonomous Prefecture, Huocheng County	44.06	80.88	1989-06-06	IZAS	Fauna of Acricultural and Forestry Aphids of Northwest China. Guangxue Zhang ed., P339	西北农林蚜虫志张广学主编339（图）	Zhang G. X.
59	Aphididae		Acyrthosiphon		Acyrthosiphon linisuctum	Acyrthosiphon ilka	Acyrthosiphon linisuctum Zhang et al	1999	apterous viviparous female	Gansu Province, Zhangye City, Minle County	38.42	100.83	1985-08-11	IZAS							2 apterous viviparous females 7 alate viviparous females	Gansu Province, Zhangye City, Minle County	38.42	100.83	1985-08-11	IZAS	Fauna of Acricultural and Forestry Aphids of Northwest China. Guangxue Zhang ed., P341	西北农林蚜虫志张广学主编341（图）	Zhang G. X.
60	Aphididae		Acyrthosiphon	Aulacorthum	Acyrthosiphon myriopteroni	Aulacorthum myriopteroni	Acyrthosiphon myriopteroni Zhang	1980																			Entomotaxonomia 2(3): 216	昆虫分类学报 2（3）：216（图）	Zhang G. X. & Zhong T. S.
61	Aphididae		Acyrthosiphon		Acyrthosiphon pareuphorbiae		Acyrthosiphon pareuphorbiae Zhang	1980																			Entomotaxonomia 2(3): 217	昆虫分类学报 2（3）：217（图）	Zhang G. X. & Zhong T. S.
62	Aphididae		Acyrthosiphon		Acyrthosiphon pisivorum		Acyrthosiphon pisivorum Zhang	1980																			Entomotaxonomia 2(3): 217	昆虫分类学报 2（3）：217（图）	Zhang G. X. & Zhong T. S.
63	Adelgidae		Adelges		Adelges laricis potaninilaricis		Adelges laricis potaninilaricis Zhang	1980																			Zoological Research 1(3): 383	动物学研究1（3）：383（图）	Zhang G. X. , Zhong T. S. & Tian Z. J.
64	Miridae		Adelphocoris		Adelphocoris ferrugineus		Adelphocoris ferrugineus Hsiao	1962	♂	Hebei Province, Zhangjiakou City	40.77	114.89	1925-09-02	TNHM	♀	Shanxi Province, Datong City	40.08	113.30	1925-08-21	TNHM		Hebei Province, Baitazi	36.88	114.30		TNHM	Acta Entomologica Sinica 11: 82	昆虫学报 11（增刊）：82（图）	Xiao C. Y.
65	Miridae		Adelphocoris		Adelphocoris ferrugineus		Adelphocoris ferrugineus Hsiao	1962														Hebei Province, Xiaozhuizi Mountain	42.02	117.68			Acta Entomologica Sinica 11: 82	昆虫学报 11（增刊）：82（图）	Xiao C. Y.
66	Miridae		Adelphocoris		Adelphocoris ferrugineus		Adelphocoris ferrugineus Hsiao	1962														Hebei Province, Zhoucheng	38.04	114.47			Acta Entomologica Sinica 11: 82	昆虫学报 11（增刊）：82（图）	Xiao C. Y.
67	Miridae		Adelphocoris		Adelphocoris flavicornis	Adelphocoris reicheli	Adelphocoris flavicornis Hsiao	1962	♂	Shandong Province, Qingdao City, Laoshan District, Lao Mountain	36.11	120.47		NKU	♀	Hebei Province, Handan City, Fuxing District, Kangzhuang Town	36.62	114.33	1930-09-03	TNHM		Shandong Province, Qingdao City, Laoshan District, Lao Mountain	36.11	120.47		NKU	Acta Entomologica Sinica 11: 81	昆虫学报 11（增刊）：81（图）	Xiao C. Y.
68	Miridae		Adelphocoris		Adelphocoris fuscicornis		Adelphocoris fuscicornis Hsiao	1962	♂	Beijing City, Xi Mountain	39.97	116.20	1957-08-07	NKU	♀	Beijing City, Xi Mountain	39.97	116.20	1957-08-30	NKU		Beijing City, Xi Mountain	39.97	116.20	1957-06-27/1957-08-31	NKU	Acta Entomologica Sinica 11: 83	昆虫学报 11（增刊）：83（图）	Xiao C. Y.
69	Miridae		Adelphocoris		Adelphocoris medialis		Adelphocoris medialis Zheng	2004	♂	Gansu Province, Longnan City, Wenxian County, Qiujia Dam	32.97	105.87	1999-07-22	IZAS													Fauna Sinica 33: 92	中国动物志 33：92（图）	Zheng L. Y.
70	Miridae		Adelphocoris		Adelphocoris nigritylus		Adelphocoris nigritylus Hsiao	1962	♀	Beijing City, Xi Mountain	39.97	116.20	1957-08-31	NKU	♂	Beijing City, Xi Mountain	39.97	116.20	1957-08-31	NKU		Hebei Province, Handan City	36.62	114.50		NKU	Acta Entomologica Sinica 11: 85	昆虫学报 11（增刊）：85（图）	Xiao C. Y.
71	Miridae		Adelphocoris		Adelphocoris nigritylus		Adelphocoris nigritylus Hsiao	1962														Beijing City	39.97	116.20			Acta Entomologica Sinica 11: 85	昆虫学报 11（增刊）：85（图）	Xiao C. Y.
72	Miridae		Adelphocoris		Adelphocoris nigritylus		Adelphocoris nigritylus Hsiao	1962														Tianjin City	39.09	117.20			Acta Entomologica Sinica 11: 85	昆虫学报 11（增刊）：85（图）	Xiao C. Y.
73	Miridae		Adelphocoris		Adelphocoris nigritylus		Adelphocoris nigritylus Hsiao	1962														Henan Province, Anyang City	36.10	114.39			Acta Entomologica Sinica 11: 85	昆虫学报 11（增刊）：85（图）	Xiao C. Y.
74	Miridae		Adelphocoris		Adelphocoris rufescens		Adelphocoris rufescens Hsiao	1962	♂	Beijing City, Xi Mountain	39.97	116.20	1957-08-30	NKU	♀	Beijing City, Xi Mountain	39.97	116.20	1957-08-30	NKU		Beijing City, Xi Mountain	39.97	116.20	1957-08/1958-08	NKU	Acta Entomologica Sinica 11: 82	昆虫学报 11（增刊）：82（图）	Xiao C. Y.
75	Miridae		Adelphocoris		Adelphocoris rufescens		Adelphocoris rufescens Hsiao	1962														Beijing City, Dongling	39.97	116.20	1957-08/1958-08		Acta Entomologica Sinica 11: 82	昆虫学报 11（增刊）：82（图）	Xiao C. Y.
76	Miridae		Adelphocoris		Adelphocoris rufescens		Adelphocoris rufescens Hsiao	1962														Hebei Province, Qinghuangdao City, Changli County	39.97	116.20	1957-08/1958-08		Acta Entomologica Sinica 11: 82	昆虫学报 11（增刊）：82（图）	Xiao C. Y.
77	Miridae		Adelphocoris		Adelphocoris rufescens		Adelphocoris rufescens Hsiao	1962														Henan Province, Anyang City	36.10	114.39	1955-06		Acta Entomologica Sinica 11: 82	昆虫学报 11（增刊）：82（图）	Xiao C. Y.
78	Miridae		Adelphocoris		Adelphocoris rufescens		Adelphocoris rufescens Hsiao	1962														Shandong Province, Qingdao City, Laoshan District, Lao Mountain	36.11	120.47	1936-07-25		Acta Entomologica Sinica 11: 82	昆虫学报 11（增刊）：82（图）	Xiao C. Y.
79	Miridae		Adelphocoris		Adelphocoris rufescens		Adelphocoris rufescens Hsiao	1962														Shandong Province, Qingdao City, Shidao	36.11	120.47	1936-07-26		Acta Entomologica Sinica 11: 82	昆虫学报 11（增刊）：82（图）	Xiao C. Y.
80	Miridae		Adelphocoris		Adelphocoris rufescens		Adelphocoris rufescens Hsiao	1962														Shandong Province, Jinan City	36.65	117.12			Acta Entomologica Sinica 11: 82	昆虫学报 11（增刊）：82（图）	Xiao C. Y.
81	Kinnaridae		Adolenda		Adolenda fuscofasciata		Adolenda fuscofasciata	2001	♂	Yunnan Province, Pu'er City, Simao District	22.79	100.98	1955-04-12	IZAS							1♀	Yunnan Province, Pu'er City, Simao District	22.12	100.15	1957-04-18	IZAS	Zoological Studies 40(4): 365-370	Zoological Studies 40(4): 365-370	Liang A. P.
82	Kinnaridae		Adolenda		Adolenda fuscofasciata		Adolenda fuscofasciata	2001													1♀	Yunnan Province, Dali Bai Autonomous Prefecture, Dali City, Weishan County, Xiaguan Town	25.08	100.03	1955-05-03	IZAS	Zoological Studies 40(4): 365-370	Zoological Studies 40(4): 365-370	Liang A. P.
83	Kinnaridae		Adolenda		Adolenda fuscofasciata		Adolenda fuscofasciata	2001													2♂♂	Yunnan Province, Dali Bai Autonomous Prefecture, Dali City, Weishan County, Xiaguan Town	25.08	100.03	1998-04-04	IZAS	Zoological Studies 40(4): 365-370	Zoological Studies 40(4): 365-370	Liang A. P.
84	Kinnaridae		Adolenda		Adolenda fuscofasciata		Adolenda fuscofasciata	2001													1♀	Guangxi Province, Bwzswz City, Napo County	23.07	105.13			Zoological Studies 40(4): 365-370	Zoological Studies 40(4): 365-370	Liang A. P.
85	Pentatomidae		Aelia		Aelia bifida		Aelia bifida Hsiao et Zheng	1978	♂	Sichuan Province, Tibetan Qiang Autonomous Prefecture of Ngawa, Ruoergai County, Dazha Temple	33.58	102.97	1963-07-26	NKU	♀	Sichuan Province, Tibetan Qiang Autonomous Prefecture of Ngawa, Ruoergai County, Dazha Temple	33.58	102.97	1963-07-26	NKU	♀♀	Sichuan Province, Tibetan Qiang Autonomous Prefecture of Ngawa, Ruoergai County, Dazha Temple	33.58	102.97		NKU	Acta Entomologica Sinica 21(3): 327	昆虫学报 21（3）：327（图）	Xiao C. Y. & Zheng L. Y.
86	Pentatomidae		Aeliomorpha		Aeliomorpha yunnanensis		Aeliomorpha yunnanensis Zheng et Liu	1987	♂	Yunnan Province, Kunming City, Dongchuan District	26.08	103.19	1980-06-21	IAPQ	♀	Yunnan Province, Yuxi City, Eshan County	24.17	102.41	1983-06-18	IAPQ	1♂1♀	Yunnan Province	25.05	102.70		NKU	Acta Zootaxonomica Sinica 12(2): 183	动物分类学报 12（2）：183（图）	Zheng L. Y. & Liu G. Q.
87	Pentatomidae		Aenaria		Aenaria bivitta		Aenaria bivitta Fan et Liu	2009	♂	Guangxi Province, Ziyuan County, Maoer Mountain	25.88	110.42	1992-08-23	NKU													Acta Zootaxonomica Sinica 34(4): 760-765	Acta Zootaxonomica Sinica 34(4): 760-765	Fan Z. H. & Liu G. Q.
88	Pentatomidae		Aenaria		Aenaria zhangi		Aenaria zhangi Chen	1989	♂	Guangdong Province, Longmen County, Nankun Mountain Nature Reserve	23.64	113.85	1986-06-04	SYSU	♀	Guangdong Province, Huizhou City, Longmen County, Nankun Mountain Nature Reserve	23.64	113.85	1986-06-04	SYSU	8♂♂6♀♀	Guangdong Province, Huizhou City, Longmen County, Nankun Mountain Nature Reserve	23.64	113.85	1986-06-04	SYSU	Acta Entomologica Sinica 32(4): 478	昆虫学报 32（4）：478（图）	Chen Z. Y.
89	Coreidae	Rhopalidae	Aeschyntelus	Rhopalus	Aeschyntelus bicolor	Rhopalus nigricornis	Aeschyntelus bicolor Hsiao	1965	♂	Sichuan Province, Tibetan Qiang Autonomous Prefecture of Ngawa, Jinchuan County	31.48	102.06	1963-09-10	TNHM	♀	Sichuan Province, Tibetan Qiang Autonomous Prefecture of Ngawa, Xiaojin County	31.00	102.36	1963-08-25	TNHM	♂♀	Sichuan Province, Tibetan Qiang Autonomous Prefecture of Ngawa, Xiaojin County	31.00	102.36	1963-08-25		Acta Zoologica Sinica 17(4): 429	动物学报 17（4）：429（图）	Xiao C. Y.
90	Coreidae	Rhopalidae	Aeschyntelus	Rhopalus	Aeschyntelus communis	Rhopalus sapporensis	Aeschyntelus communis Hsiao	1963	♂	Sichuan Province, Emei Mountain	29.58	103.44	1955-06-21	IZAS	♀	Sichuan Province, Emei Mountain	29.58	103.44	1955-06-20	IZAS	♂♀	Sichuan Province, Emei Mountain	29.58	103.44		IZAS	Acta Entomologica Sinica 12(3): 330	昆虫学报 12（3）：330（图）	Xiao C. Y.
91	Coreidae	Rhopalidae	Aeschyntelus	Rhopalus	Aeschyntelus communis	Rhopalus sapporensis	Aeschyntelus communis Hsiao	1963														Sichuan Province, Chengdu City	30.57	104.06			Acta Entomologica Sinica 12(3): 330	昆虫学报 12（3）：330（图）	Xiao C. Y.
92	Coreidae	Rhopalidae	Aeschyntelus	Rhopalus	Aeschyntelus communis	Rhopalus sapporensis	Aeschyntelus communis Hsiao	1963														Yunnan Province, Chuxiong City	25.03	101.55			Acta Entomologica Sinica 12(3): 330	昆虫学报 12（3）：330（图）	Xiao C. Y.
93	Coreidae	Rhopalidae	Aeschyntelus	Rhopalus	Aeschyntelus communis	Rhopalus sapporensis	Aeschyntelus communis Hsiao	1963														Sichuan Province, Leshan City	29.55	103.76			Acta Entomologica Sinica 12(3): 330	昆虫学报 12（3）：330（图）	Xiao C. Y.
94	Coreidae	Rhopalidae	Aeschyntelus	Rhopalus	Aeschyntelus communis	Rhopalus sapporensis	Aeschyntelus communis Hsiao	1963														Yunnan Province, Dali Bai Autonomous Prefecture, Yongping County	25.46	99.54			Acta Entomologica Sinica 12(3): 330	昆虫学报 12（3）：330（图）	Xiao C. Y.
95	Coreidae	Rhopalidae	Aeschyntelus	Rhopalus	Aeschyntelus communis	Rhopalus sapporensis	Aeschyntelus communis Hsiao	1963														Yunnan Province, Kunming City	24.87	102.85			Acta Entomologica Sinica 12(3): 330	昆虫学报 12（3）：330（图）	Xiao C. Y.
96	Coreidae	Rhopalidae	Aeschyntelus	Rhopalus	Aeschyntelus communis	Rhopalus sapporensis	Aeschyntelus communis Hsiao	1963														Sichuan Province, Baoshan City	25.13	99.17			Acta Entomologica Sinica 12(3): 330	昆虫学报 12（3）：330（图）	Xiao C. Y.
97	Coreidae	Rhopalidae	Aeschyntelus	Rhopalus	Aeschyntelus communis	Rhopalus sapporensis	Aeschyntelus communis Hsiao	1963														Yunnan Province, Puer City, Jingdong County	24.45	100.83			Acta Entomologica Sinica 12(3): 330	昆虫学报 12（3）：330（图）	Xiao C. Y.
98	Coreidae	Rhopalidae	Aeschyntelus	Rhopalus	Aeschyntelus communis	Rhopalus sapporensis	Aeschyntelus communis Hsiao	1963														Sichuan Province, Yibin City, Pingshan County, Pingbian Town	22.98	103.69			Acta Entomologica Sinica 12(3): 330	昆虫学报 12（3）：330（图）	Xiao C. Y.
99	Coreidae	Rhopalidae	Aeschyntelus	Rhopalus	Aeschyntelus communis	Rhopalus sapporensis	Aeschyntelus communis Hsiao	1963														Yunnan Province, Honghe Hani-Yi Autonomous Prefecture, Jinping County	22.78	103.23			Acta Entomologica Sinica 12(3): 330	昆虫学报 12（3）：330（图）	Xiao C. Y.
100	Coreidae	Rhopalidae	Aeschyntelus	Rhopalus	Aeschyntelus communis	Rhopalus sapporensis	Aeschyntelus communis Hsiao	1963														Yunnan Province, Xishuangbanna Dai Autonomous Prefecture, Jinghong County	22.00	100.77			Acta Entomologica Sinica 12(3): 330	昆虫学报 12（3）：330（图）	Xiao C. Y.
101	Coreidae	Rhopalidae	Aeschyntelus	Rhopalus	Aeschyntelus communis	Rhopalus sapporensis	Aeschyntelus communis Hsiao	1963														Yunnan Province, Pu'er City, Simao District	22.79	100.98			Acta Entomologica Sinica 12(3): 330	昆虫学报 12（3）：330（图）	Xiao C. Y.
102	Coreidae	Rhopalidae	Aeschyntelus	Rhopalus	Aeschyntelus nigricornis	Rhopalus nigricornis	Aeschyntelus nigricornis Hsiao	1965	♂	Yunnan Province, Kunming City	24.87	102.85	1934-08-28/1934-08-29	NKU													Acta Zoologica Sinica 17(4): 428	动物学报 17（4）：428（图）	Xiao C. Y.
103	Coreidae	Rhopalidae	Aeschyntelus	Rhopalus	Aeschyntelus notatus	Rhopalus latus	Aeschyntelus notatus Hsiao	1963	♂	Sichuan Province, Emei Mountain	29.58	103.44	1955-06-21/1955-06-24	IZAS	♀	Sichuan Province, Emei Mountain	29.58	103.44	1955-06-21/1955-06-24	IZAS	♂♀	Sichuan Province, Emei Mountain	29.60	103.48		IZAS	Acta Entomologica Sinica 12(3): 330	昆虫学报 12（3）：330（图）	Xiao C. Y.
104	Coreidae	Rhopalidae	Aeschyntelus	Rhopalus	Aeschyntelus notatus	Rhopalus latus	Aeschyntelus notatus Hsiao	1963														Yunnan Province, Chuxiong City	25.05	102.60			Acta Entomologica Sinica 12(3): 330	昆虫学报 12（3）：330（图）	Xiao C. Y.
105	Lygaeidae		Aethalotus		Aethalotus yunnanensis		Aethalotus yunnanensis Zou et Zheng	1981	♀	Yunnan Province, Xishuangbanna Dai Autonomous Prefecture, Menghai County, Mengban Town	21.75	100.21		IZAS	♂	Yunnan Province, Xishuangbanna Dai Autonomous Prefecture, Menghai County, Mengban Town	21.75	100.21		NKU							Identification manual of Chinese stink bugs Insects Vol.2: 20	中国蝽类昆虫鉴定手册（第二册）20（图）	Xiao C. Y.
106	Cydnidae		Aethus		Aethus yunnanus		Aethus yunnanus Hsiao	1977	♂	Yunnan Province, Honghe Hani-Yi Autonomous Prefecture, Jinping County, Mengla Town	22.66	103.08	1956-06-19	IZAS	♀	Yunnan Province, Honghe Hani-Yi Autonomous Prefecture, Jinping County, Mengla Town	22.66	103.08	1956-06-19	IZAS	1♂1♀	Yunnan Province, Honghe Hani-Yi Autonomous Prefecture, Jinping County, Mengla Town	22.78	103.23		IZAS	Identification manual of Chinese stink bugs Insects Vol.1: 44	中国蝽类昆虫鉴定手册（第一册）44（图）	Xiao C. Y.
107	Pentatomidae		Agaeus		Agaeus longirostris		Agaeus longirostris Lin et Zhang	1984	♀	Yunnan Province, Wenshan Zhuang and Miao Autonomous Prefecture, Maguan County	23.01	104.39	1979-05-21	IZAS													Entomotaxonomia 6(4): 267	昆虫分类学报 6（4）：267（图）	Lin Y. J. & Zhang S. M.
108	Pentatomidae		Agathocles		Agathocles yunnanensis		Agathocles yunnanensis Zhang et Lin	1984	♀	Yunnan Province, Lincang City, Cangyuan County	23.15	99.25	1980-07-19	IZAS													Entomotaxonomia 6(4): 268	昆虫分类学报 6（4）：268（图）	Zhang S. M. & Lin Y. J.
109	Reduviidae		Agdistocoris		Agdistocoris kormilev		Agdistocoris kormilev Cui, Cai et Wolfgang	2003	♀	Hainan Province, Ledong County, Jianfengling	18.12	108.13	1981-07-07	CAU													Annales Zoologici 53(4): 670-671	Annales Zoologici 53(4): 670-671	Cui J. X. , Cai W. Z. & Wolfgang R.
110	Cicadellidae		Agnesiella		Agnesiella juglandis		Agnesiella juglandis Chou et Ma	1981	♂	Shaanxi Province, Hanzhong City, Liuba County	33.62	106.92	1980-07-10	NWAFU							1♂1♀	Shaanxi Province, Hanzhong City, Liuba County	33.62	106.92	1980-07-10	NWAFU	Entomotaxonomia 3(3): 198	昆虫分类学报 3（3）：198（图）	Zhou Y. & Ma N.
111	Aphalaridae		Agonoscena		Agonoscena sabulosa		Agonoscena sabulosa Li	1994	♂	Gansu Province, Jiayuguan City	39.77	98.29	1993-06-20	CAU							11♂♂48♀♀	Gansu Province, Jiayuguan City	39.77	98.29	1993-06-20	CAU	Acta Agriculturae Boreali-occidentalis Sinica 3(3): 3	西北农业学报 3（3）：3（图）	Li F. S. , Yang C. X. & Liu Y. J.
112	Aphalaridae		Agonoscena		Agonoscena sabulosa		Agonoscena sabulosa Li	1994													46♂♂49♀♀	Inner Mongolia Province, Ordos City, Otog Front Banner	38.18	107.48	1992-07-22	CAU	Acta Agriculturae Boreali-occidentalis Sinica 3(3): 3	西北农业学报 3（3）：3（图）	Li F. S. , Yang C. X. & Liu Y. J.
113	Aphalaridae		Agonoscena		Agonoscena sabulosa		Agonoscena sabulosa Li	1994													7♂♂2♀♀	Ningxia Province, Zhongwei City, Shapotou District, Xiangshan Town	37.07	105.09	1981-06-19	CAU	Acta Agriculturae Boreali-occidentalis Sinica 3(3): 3	西北农业学报 3（3）：3（图）	Li F. S. , Yang C. X. & Liu Y. J.
114	Aphalaridae		Agonoscena		Agonoscena xanthoceratis		Agonoscena xanthoceratis Li	1994	♂	Ningxia Province, Yanchi County	37.78	107.41	1992-07-24	CAU							130♂♂97♀♀	Ningxia Province, Wuzhong City, Yanchi County	37.78	107.41	1992-07-24	CAU	Acta Agriculturae Boreali-occidentalis Sinica 3(3): 1	西北农业学报 3（3）：1（图）	Li F. S. , Yang C. X. & Liu Y. J.
115	Aphalaridae		Agonoscena		Agonoscena xanthoceratis		Agonoscena xanthoceratis Li	1994													21♂♂20♀♀	Inner Mongolia Province, Hohhot City	40.84	111.75	1980-09-28	CAU	Acta Agriculturae Boreali-occidentalis Sinica 3(3): 1	西北农业学报 3（3）：1（图）	Li F. S. , Yang C. X. & Liu Y. J.
116	Tingidae		Agramma		Agramma neimongolicum		Agramma neimongolicum Qi	1996	♂	Inner Mongolia Province, Ikezhao League, Jungar	39.87	111.22	1988-09-16	IMNU							96♂♂110♀♀	Inner Mongolia Province, Ikezhao League, Jungar Banner	39.87	111.22	1988-09-16		Entomotaxonomia 18(2): 106	昆虫分类学报 18（2）：106（图）	Qi B. Y.
117	Tingidae		Agramma		Agramma neimongolicum		Agramma neimongolicum Qi	1996													1♀	Inner Mongolia Province, Yikzhao League, Ejin Horo Banner	39.56	109.75	1988-09-10		Entomotaxonomia 18(2): 106	昆虫分类学报 18（2）：106（图）	Qi B. Y.
118	Tingidae		Agramma		Agramma neimongolicum		Agramma neimongolicum Qi	1996													3♂♂2♀♀	Inner Mongolia Province, Zhelimu League, Daqinggou	42.82	122.18	1981-07-29		Entomotaxonomia 18(2): 106	昆虫分类学报 18（2）：106（图）	Qi B. Y.
119	Tingidae		Agramma		Agramma neimongolicum		Agramma neimongolicum Qi	1996													2♂♂5♀♀	Inner Mongolia Province, Chifeng City, Ar Horqin Banner	45.06	121.47	1989-07-10		Entomotaxonomia 18(2): 106	昆虫分类学报 18（2）：106（图）	Qi B. Y.
120	Tingidae		Agramma		Agramma neimongolicum		Agramma neimongolicum Qi	1996													8♂♂100♀♀	Inner Mongolia Province, Hinggan League, Horqin Right Wing Middle Banner	45.06	121.47	1983-07-23		Entomotaxonomia 18(2): 106	昆虫分类学报 18（2）：106（图）	Qi B. Y.
121	Tingidae		Agramma		Agramma neimongolicum		Agramma neimongolicum Qi	1996													1♂1♀	Inner Mongolia Province, Hulun Buir City, Erna Right Banner	50.24	120.18	1985-07-21	IMNU	Entomotaxonomia 18(2): 106	昆虫分类学报 18（2）：106（图）	Qi B. Y.
122	Tingidae		Agramma		Agramma yunnanum		Agramma yunnanum Jing	1980	♂	Yunnan Province, Xishuangbanna Dai Autonomous Prefecture	22.01	100.80	1958-06-22	NKU							1♂	Yunnan Province, Xishuangbanna Dai Autonomous Prefecture	22.08	100.90	1958-06-22	NKU	Acta Zootaxonomica Sinica 5(4): 400	动物分类学报 5（4）：400（图）	Jing X. L.
123	Coreidae	Rhopalidae	Agraphopus		Agraphopus yunnanus		Agraphopus yunnanus Hsiao	1965	♂	Yunnan Province, Dehong Autonomous Prefecture, Mangshi City	24.43	98.59	1955-05-17	IZAS													Acta Zoologica Sinica 17(4): 428	动物学报 17（4）：428（图）	Xiao C. Y.
124	Cicadellidae		Aguriahana		Aguriahana daliensis		Aguriahana daliensis Chou et Ma	1981	♂	Yunnan Province, Dali Bai Autonomous Prefecture, Dali City, Diancang Mountain	25.65	100.11	1974-06-19	NWAFU													Entomotaxonomia 3(3): 201	昆虫分类学报 3（3）：201（图）	Zhou Y. & Ma N.
125	Cicadellidae		Aguriahana		Aguriahana dissimilis		Aguriahana dissimilis Chou et Ma	1981	♂	Shaanxi Province, Hanzhong City, Ningqiang County, Yangpingguan	32.97	106.06	1980-10-04	NWAFU													Entomotaxonomia 3(3): 202	昆虫分类学报 3（3）：202（图）	Zhou Y. & Ma N.
126	Cicadellidae		Aguriahana		Aguriahana fuscovittata		Aguriahana fuscovittata Zhang, Chou et Huang	1992	♂	Yunnan Province, Dehong Autonomous Prefecture, Longchuan County, Husa Town	24.47	97.90	1981-04-29	NWAFU													Entomotaxonomia 14(2): 101	昆虫分类学报 14（2）：101（图）	Zhang Y. L. , Zhou Y. & Huang M.
127	Cicadellidae		Aguriahana		Aguriahana juglandis		Aguriahana juglandis Chou et Ma	1981	♂	Shaanxi Province, Hanzhong City, Ningqiang County, Yangpingguan	32.97	106.06	1980-10-04	NWAFU	♀	Shaanxi Province, Hanzhong City, Ningqiang County, Yangpingguan	32.97	106.06	1980-10-04	NWAFU	4♂♂5♀♀	Shaanxi Province, Hanzhong City, Ningqiang County, Yangpingguan	32.97	106.06	1980-10-04		Entomotaxonomia 3(3): 203	昆虫分类学报 3（3）：203（图）	Zhou Y. & Ma N.
128	Cicadellidae		Aguriahana		Aguriahana juglandis		Aguriahana juglandis Chou et Ma	1981													1♂1♀	Shaanxi Province, Hanzhong City, Liuba County	33.62	106.92	1980-07-10	NWAFU	Entomotaxonomia 3(3): 203	昆虫分类学报 3（3）：203（图）	Zhou Y. & Ma N.
129	Cicadellidae		Aguriahana		Aguriahana rubra		Aguriahana rubra Chou et Ma	1981	♂	Shaanxi Province, Hanzhong City, Liuba County	33.62	106.92	1980-10-06	NWAFU	♀	Shaanxi Province, Hanzhong City, Liuba County	33.62	106.92	1980-10-06	NWAFU	1♀	Shaanxi Province, Hanzhong City, Ningqiang County, Yangpingguan	32.97	106.06	1980-10-04		Entomotaxonomia 3(3): 203	昆虫分类学报 3（3）：203（图）	Zhou Y. & Ma N.
130	Cicadellidae		Aguriahana		Aguriahana serrata		Aguriahana serrata Zhang, Chou et Huang	1992	♂	Sichuan Province, Emei Mountain, Jinding	29.52	103.34	1961-08-25	NWAFU													Entomotaxonomia 14(2): 105	昆虫分类学报 14（2）：105（图）	Zhang Y. L. , Zhou Y. & Huang M.
131	Cicadellidae		Aguriahana		Aguriahana shaanxiensis		Aguriahana shaanxiensis Chou et Ma	1981	♂	Shaanxi Province, Hanzhong City, Liuba County	33.62	106.92	1980-10-04	NWAFU	♀	Shaanxi Province, Hanzhong City, Liuba County	33.62	106.92	1980-10-04	NWAFU	1♂						Entomotaxonomia 3(3): 201	昆虫分类学报 3（3）：201（图）	Zhou Y. & Ma N.
132	Cicadellidae		Aguriahana		Aguriahana sichuanensis		Aguriahana sichuanensis Chou et Ma	1981	♂	Sichuan Province, Emei Mountain	29.58	103.44	1974-07-22	NWAFU	♀	Sichuan Province, Emei Mountain	29.58	103.44	1974-07-22	NWAFU	1♂	Sichuan Province, Emei Mountain	29.58	103.44	1974-07-22	NWAFU	Entomotaxonomia 3(3): 199	昆虫分类学报 3（3）：199（图）	Zhou Y. & Ma N.
133	Cicadellidae		Aguriahana		Aguriahana sinica		Aguriahana sinica Zhang, Chou et Huang	1992	♂	Hunan Province, Heng Mountain	27.23	112.87	1985-08-11	NWAFU							1♂2♀♀	Hunan Province, Heng Mountain	27.23	112.87	1985-08-11		Entomotaxonomia 14(2): 104	昆虫分类学报 14（2）：104（图）	Zhang Y. L. , Zhou Y. & Huang M.
134	Cicadellidae		Aguriahana		Aguriahana sinica		Aguriahana sinica Zhang, Chou et Huang	1992													2♂♂2♀♀	Hunan Province, Chenzhou City, Suxianling	25.81	113.05	1985-08-02		Entomotaxonomia 14(2): 104	昆虫分类学报 14（2）：104（图）	Zhang Y. L. , Zhou Y. & Huang M.
135	Cicadellidae		Aguriahana		Aguriahana sinica		Aguriahana sinica Zhang, Chou et Huang	1992													1♂1♀	Fujian Province, Quanzhou City, Dehua County, Shuikou Town	25.70	118.44	1974-11-12		Entomotaxonomia 14(2): 104	昆虫分类学报 14（2）：104（图）	Zhang Y. L. , Zhou Y. & Huang M.
136	Cicadellidae		Aguriahana		Aguriahana sinica		Aguriahana sinica Zhang, Chou et Huang	1992													1♀	Hainan Province, Danzhou City, Nada County	19.52	109.55	1974-12-10		Entomotaxonomia 14(2): 104	昆虫分类学报 14（2）：104（图）	Zhang Y. L. , Zhou Y. & Huang M.
137	Cicadellidae		Aguriahana		Aguriahana sinica		Aguriahana sinica Zhang, Chou et Huang	1992													1♀	Zhejiang Province, Zhoushan City, Shenjiamen	30.02	122.11	1974-10-11	NWAFU	Entomotaxonomia 14(2): 104	昆虫分类学报 14（2）：104（图）	Zhang Y. L. , Zhou Y. & Huang M.
138	Cicadellidae		Aguriahana		Aguriahana unicornis		Aguriahana unicornis Zhang, Chou et Huang	1992	♂	Sichuan Province, Ya'an City	30.01	103.04	1957-06-09	NWAFU													Entomotaxonomia 14(2): 103	昆虫分类学报 14（2）：103（图）	Zhang Y. L. , Zhou Y. & Huang M.
139	Cicadellidae		Aguriahana		Aguriahana yangi		Aguriahana yangi Zhang, Chou et Huang	1992	♂	Sichuan Province, Emei Mountain, Jinding	29.52	103.34	1962-08-25	NWAFU							2♂♂5♀♀	Sichuan Province, Emei Mountain, Jinding	29.52	103.34	1962-08-25	NWAFU	Entomotaxonomia 14(2): 102	昆虫分类学报 14（2）：102（图）	Zhang Y. L. , Zhou Y. & Huang M.
140	Cicadellidae		Aguriahana		Aguriahana yunensis		Aguriahana yunensis Chou et Ma	1981	♂	Yunnan Province, Dali Bai Autonomous Prefecture, Dali City, Diancang Mountain	25.65	100.11	1974-06-19	NWAFU													Entomotaxonomia 3(3): 200	昆虫分类学报 3（3）：200（图）	Zhou Y. & Ma N.
141	Cicadellidae		Aguriahana		Aguriahana zhejiangensis		Aguriahana zhejiangensis Cai et He	1998	♂	Zhejiang Province, Huzhou City, Anji County, Longwang Mountain	30.41	119.43	1995-07-20	AAU							1♂	Zhejiang Province, Huzhou City, Anji County, Longwang Mountain	30.41	119.43	1995-07-18	AAU	Insects of Longwang Mountain. Hong Wu ed., P73	龙王山昆虫吴鸿主编73（图）	Cai P. , He J. H. & Zhu G. P.
142	Cicadellidae		Aguriahana		Aguriahana zhejiangensis		Aguriahana zhejiangensis Cai et He	1998													2♀♀	Zhejiang Province, Huzhou City, Anji County, Longwang Mountain	30.41	119.43	1995-07-20	AAU	Insects of Longwang Mountain. Hong Wu ed., P73	龙王山昆虫吴鸿主编73（图）	Cai P. , He J. H. & Zhu G. P.
143	Aphididae		Akkaia		Akkaia ouraplax		Akkaia ouraplax Zhang et al	1999	apterous viviparous female	Gansu Province, Lanzhou City	36.06	103.83	1984-07-15	IZAS							1 apterous viviparous female	Gansu Province, Lanzhou City	36.06	103.83	1984-07-15	IZAS	Fauna of Acricultural and Forestry Aphids of Northwest China. Guangxue Zhang ed., P344	西北农林蚜虫志张广学主编344（图）	Zhang G. X.
144	Aphididae		Akkaia		Akkaia pseudopolygoni		Akkaia pseudopolygoni Qiao Jiang and Ren	2006	apterous viviparous female	Sichuan Province, Ya'an City, Baoxing County	30.37	102.81	2003-08-14	IZAS							2 apterous viviparous females	Sichuan Province, Ya'an City, Baoxing County	30.37	102.81	2003-08-14	BMNH	Entomological News 117(1): 31-40	Entomological News 117(1): 31-40	Qiao G. X. , Jiang L. Y. & Ren S. S.
145	Aphididae		Akkaiopsis	Tuberocephalus	Akkaiopsis boschophaga	Tuberocephalus sasakii	Akkaiopsis boschophaga Zhang et al	1999	apterous viviparous female	Qinghai Province, Xining City, Datong County, Niangniang Mountain	36.91	101.51	1986-08-11	IZAS													Fauna of Acricultural and Forestry Aphids of Northwest China. Guangxue Zhang ed., P345	西北农林蚜虫志张广学主编345（图）	Zhang G. X.
146	Cicadellidae		Alebroides		Alebroides aurantinus	Alebroides rubicundus	Alebroides aurantinus Cai et Shen	1999	♂	Henan Province, Xinyang City, Jigong Mountain	31.81	114.08	1997-07-12	AAU													The Fauna and Taxonomy of Insects in Henan, Insects of The Mountains Jigong. Xiaocheng Shen&Guifen Deng eds., Vol.3: 12	河南昆虫分类区系研究（第三卷）鸡公山区昆虫申效诚、邓桂芬主编12（图）	Cai P. & Shen X. C.
147	Cicadellidae		Alebroides		Alebroides dinghuensis	Alebroides flavifrons	Alebroides dinghuensis Chou et Zhang	1987	♂	Guangdong Province, Zhaoqing City, Dinghu District, Dinghu Mountain	23.17	112.54	1983-06-20	NWAFU													Entomotaxonomia 9(4): 289	昆虫分类学报 9（4）：289（图）	Zhou Y. & Zhang Y. L.
148	Cicadellidae		Alebroides		Alebroides discretus		Alebroides discretus Chou et Zhang	1987	♂	Shaanxi Province, Taibai Mountain, Luotuo Temple	34.27	107.93	1983-05-26/1983-05-30	NWAFU							2♂♂3♀♀	Shaanxi Province, Taibai Mountain, Luotuo Temple	32.97	106.06	1980-06-13		Entomotaxonomia 9(4): 293	昆虫分类学报 9（4）：293（图）	Zhou Y. & Zhang Y. L.
149	Cicadellidae		Alebroides		Alebroides discretus		Alebroides discretus Chou et Zhang	1987													1♂	Shaanxi Province, Ankang City, Ningshan County, Huoditang	33.43	108.45	1985-06-15		Entomotaxonomia 9(4): 293	昆虫分类学报 9（4）：293（图）	Zhou Y. & Zhang Y. L.
150	Cicadellidae		Alebroides		Alebroides discretus		Alebroides discretus Chou et Zhang	1987													1♂1♀	Shaanxi Province, Yan'an City, Huanglong County	35.58	109.84	1980-06-13	NWAFU	Entomotaxonomia 9(4): 293	昆虫分类学报 9（4）：293（图）	Zhou Y. & Zhang Y. L.
151	Cicadellidae		Alebroides		Alebroides dworakowskae		Alebroides dworakowskae Chou et Zhang	1987	♂	Shaanxi Province, Ankang City, Ningshan County, Huoditang	33.43	108.45	1984-08-14	NWAFU	♀	Shaanxi Province, Ankang City, Ningshan County, Huoditang Forest Farm	33.43	108.45	1984-08-14	NWAFU	9♂♂6♀♀	Shaanxi Province, Ankang City, Ningshan County, Huoditang Forest Farm	33.43	108.45	1984-08-14	NWAFU	Entomotaxonomia 9(4): 291	昆虫分类学报 9（4）：291（图）	Zhou Y. & Zhang Y. L.
152	Cicadellidae		Alebroides		Alebroides dworakowskae		Alebroides dworakowskae Chou et Zhang	1987													6♂♂3♂♂	Shaanxi Province, Ankang City, Ningshan County, Huoditang Forest Farm	33.43	108.45	1985-06-15		Entomotaxonomia 9(4): 291	昆虫分类学报 9（4）：291（图）	Zhou Y. & Zhang Y. L.
153	Cicadellidae		Alebroides		Alebroides dworakowskae		Alebroides dworakowskae Chou et Zhang	1987													9♂♂3♀♀	Shaanxi Province, Weinan City, Huayin County, Hua Mountain	34.51	110.09	1983-09-30		Entomotaxonomia 9(4): 291	昆虫分类学报 9（4）：291（图）	Zhou Y. & Zhang Y. L.
154	Cicadellidae		Alebroides		Alebroides dworakowskae		Alebroides dworakowskae Chou et Zhang	1987													14♂♂37♀♀	Shaanxi Province, Weinan City, Huayin County, Hua Mountain	34.51	110.09	1980-10-03		Entomotaxonomia 9(4): 291	昆虫分类学报 9（4）：291（图）	Zhou Y. & Zhang Y. L.
155	Cicadellidae		Alebroides		Alebroides dworakowskae		Alebroides dworakowskae Chou et Zhang	1987													2♀♀	Shaanxi Province, Weinan City, Huayin County, Hua Mountain	34.51	110.09	1980-06-25		Entomotaxonomia 9(4): 291	昆虫分类学报 9（4）：291（图）	Zhou Y. & Zhang Y. L.
156	Cicadellidae		Alebroides		Alebroides dworakowskae		Alebroides dworakowskae Chou et Zhang	1987													2♂♂10♀♀	Shaanxi Province, Xi'an City, Chang'an District, Nanwutai Mountian	34.00	108.98	1980-05-15		Entomotaxonomia 9(4): 291	昆虫分类学报 9（4）：291（图）	Zhou Y. & Zhang Y. L.
157	Cicadellidae		Alebroides		Alebroides dworakowskae		Alebroides dworakowskae Chou et Zhang	1987													1♂6♀♀	Shaanxi Province, Hanzhong City, Liuba County	33.62	106.92	1980-10-06		Entomotaxonomia 9(4): 291	昆虫分类学报 9（4）：291（图）	Zhou Y. & Zhang Y. L.
158	Cicadellidae		Alebroides		Alebroides dworakowskae		Alebroides dworakowskae Chou et Zhang	1987													1♂6♀♀	Shaanxi Province, Hanzhong City, Liuba County	33.62	106.92	1980-05-08		Entomotaxonomia 9(4): 291	昆虫分类学报 9（4）：291（图）	Zhou Y. & Zhang Y. L.
159	Cicadellidae		Alebroides		Alebroides dworakowskae		Alebroides dworakowskae Chou et Zhang	1987													1♂1♀	Shaanxi Province, Hanzhong City, Liuba County	33.62	106.92	1980-10-01		Entomotaxonomia 9(4): 291	昆虫分类学报 9（4）：291（图）	Zhou Y. & Zhang Y. L.
160	Cicadellidae		Alebroides		Alebroides dworakowskae		Alebroides dworakowskae Chou et Zhang	1987													1♀	Shaanxi Province, Baoji City, Fengxian County, Qinling Station	34.19	106.84	1973-10-13		Entomotaxonomia 9(4): 291	昆虫分类学报 9（4）：291（图）	Zhou Y. & Zhang Y. L.
161	Cicadellidae		Alebroides		Alebroides dworakowskae		Alebroides dworakowskae Chou et Zhang	1987													1♂1♀	Shaanxi Province, Baoji City, Fengxian County	33.91	106.52	1984-05-07		Entomotaxonomia 9(4): 291	昆虫分类学报 9（4）：291（图）	Zhou Y. & Zhang Y. L.
162	Cicadellidae		Alebroides		Alebroides dworakowskae		Alebroides dworakowskae Chou et Zhang	1987													1♂1♀	Shaanxi Province, Kankang City, Ziyang County	32.52	108.54	1981-05-16		Entomotaxonomia 9(4): 291	昆虫分类学报 9（4）：291（图）	Zhou Y. & Zhang Y. L.
163	Cicadellidae		Alebroides		Alebroides dworakowskae		Alebroides dworakowskae Chou et Zhang	1987													7♂♂	Shaanxi Province, Taibai Mountain	34.06	107.82	1983-05-11/1983-05-30		Entomotaxonomia 9(4): 291	昆虫分类学报 9（4）：291（图）	Zhou Y. & Zhang Y. L.
164	Cicadellidae		Alebroides		Alebroides dworakowskae		Alebroides dworakowskae Chou et Zhang	1987													2♂♂	Shaanxi Province, Taibai Mountain	34.06	107.82	1983-06-02/1983-06-07		Entomotaxonomia 9(4): 291	昆虫分类学报 9（4）：291（图）	Zhou Y. & Zhang Y. L.
165	Cicadellidae		Alebroides		Alebroides dworakowskae		Alebroides dworakowskae Chou et Zhang	1987													2♀♀	Shaanxi Province, Ankang City, Xunyang County	32.83	109.36	1980-04-24		Entomotaxonomia 9(4): 291	昆虫分类学报 9（4）：291（图）	Zhou Y. & Zhang Y. L.
166	Cicadellidae		Alebroides		Alebroides dworakowskae		Alebroides dworakowskae Chou et Zhang	1987													1♂	Shaanxi Province, Ankang City	32.68	109.03	1980-04-23		Entomotaxonomia 9(4): 291	昆虫分类学报 9（4）：291（图）	Zhou Y. & Zhang Y. L.
167	Cicadellidae		Alebroides		Alebroides dworakowskae		Alebroides dworakowskae Chou et Zhang	1987													1♂	Shaanxi Province, Ankang City	32.68	109.03	1984-04-26		Entomotaxonomia 9(4): 291	昆虫分类学报 9（4）：291（图）	Zhou Y. & Zhang Y. L.
168	Cicadellidae		Alebroides		Alebroides dworakowskae		Alebroides dworakowskae Chou et Zhang	1987													1♂	Shaanxi Province, Hanzhong City, Zhenba County	32.54	107.90	1980-04-28		Entomotaxonomia 9(4): 291	昆虫分类学报 9（4）：291（图）	Zhou Y. & Zhang Y. L.
169	Cicadellidae		Alebroides		Alebroides dworakowskae		Alebroides dworakowskae Chou et Zhang	1987													3♂♂1♀	Shaanxi Province, Xianyang City, Yangling District, Compus of Northwest Agricultural And Forestry University	34.28	108.07	1983-09		Entomotaxonomia 9(4): 291	昆虫分类学报 9（4）：291（图）	Zhou Y. & Zhang Y. L.
170	Cicadellidae		Alebroides		Alebroides dworakowskae		Alebroides dworakowskae Chou et Zhang	1987													1♀	Shaanxi Province, Xianyang City, Wugong County	34.26	108.20	1985-08-31		Entomotaxonomia 9(4): 291	昆虫分类学报 9（4）：291（图）	Zhou Y. & Zhang Y. L.
171	Cicadellidae		Alebroides		Alebroides dworakowskae		Alebroides dworakowskae Chou et Zhang	1987													5♂♂3♀♀	Yunnan Province, Kunming City, Anning County, Wenquan	25.03	102.74	1981-03-24		Entomotaxonomia 9(4): 291	昆虫分类学报 9（4）：291（图）	Zhou Y. & Zhang Y. L.
172	Cicadellidae		Alebroides		Alebroides dworakowskae		Alebroides dworakowskae Chou et Zhang	1987													3♂♂1♀	Yunnan Province, Kunming City, Anning County, Wenquan	25.03	102.74	1982-03-21		Entomotaxonomia 9(4): 291	昆虫分类学报 9（4）：291（图）	Zhou Y. & Zhang Y. L.
173	Cicadellidae		Alebroides		Alebroides dworakowskae		Alebroides dworakowskae Chou et Zhang	1987													1♂3♂♂	Hunan Province, Zhangjiajie City, Sangzhi County	29.40	110.16	1981-09-07		Entomotaxonomia 9(4): 291	昆虫分类学报 9（4）：291（图）	Zhou Y. & Zhang Y. L.
174	Cicadellidae		Alebroides		Alebroides dworakowskae		Alebroides dworakowskae Chou et Zhang	1987													1♂	Hunan Province, Heng Mountain	27.23	112.87	1980-08-30		Entomotaxonomia 9(4): 291	昆虫分类学报 9（4）：291（图）	Zhou Y. & Zhang Y. L.
175	Cicadellidae		Alebroides		Alebroides dworakowskae		Alebroides dworakowskae Chou et Zhang	1987													1♂	Gansu Province, Tianshui City	34.59	105.73	1983-06-01	NWAFU	Entomotaxonomia 9(4): 291	昆虫分类学报 9（4）：291（图）	Zhou Y. & Zhang Y. L.
176	Cicadellidae		Alebroides		Alebroides qinlinganus	Alebroides falcatus	Alebroides qinlinganus Chou et Zhang	1987	♂	Shaanxi Province, Qinling Mountain	34.19	106.84	1980-05-08	NWAFU													Entomotaxonomia 9(4): 294	昆虫分类学报 9（4）：294（图）	Zhou Y. & Zhang Y. L.
177	Cicadellidae		Alebroides		Alebroides shaanxiensis		Alebroides shaanxiensis Chou et Zhang	1987	♂	Shaanxi Province, Taibai Mountain	34.06	107.82	1980-05-26	NWAFU	♀	Shaanxi Province, Taibai Mountain	34.06	107.82	1980-05-26	NWAFU	14♂♂1♀	Shaanxi Province, Taibai Mountain	34.06	107.82	1980-05-26/1980-06-06		Entomotaxonomia 9(4): 292	昆虫分类学报 9（4）：292（图）	Zhou Y. & Zhang Y. L.
178	Cicadellidae		Alebroides		Alebroides shaanxiensis		Alebroides shaanxiensis Chou et Zhang	1987													1♂	Shaanxi Province, Taibai Mountain, Haoping Temple	37.14	109.67	1982-07-16		Entomotaxonomia 9(4): 292	昆虫分类学报 9（4）：292（图）	Zhou Y. & Zhang Y. L.
179	Cicadellidae		Alebroides		Alebroides shaanxiensis		Alebroides shaanxiensis Chou et Zhang	1987													1♀	Shaanxi Province, Ankang City, Xunyang County	32.83	109.36	1980-04-24		Entomotaxonomia 9(4): 292	昆虫分类学报 9（4）：292（图）	Zhou Y. & Zhang Y. L.
180	Cicadellidae		Alebroides		Alebroides shaanxiensis		Alebroides shaanxiensis Chou et Zhang	1987													2♂♂	Shaanxi Province, Ankang City, Ningshan County, Huoditang	33.43	108.45	1985-06-15		Entomotaxonomia 9(4): 292	昆虫分类学报 9（4）：292（图）	Zhou Y. & Zhang Y. L.
181	Cicadellidae		Alebroides		Alebroides shaanxiensis		Alebroides shaanxiensis Chou et Zhang	1987													5♂♂4♀♀	Shaanxi Province, Ankang City, Ningshan County, Huoditang	33.43	108.45	1980-05-15		Entomotaxonomia 9(4): 292	昆虫分类学报 9（4）：292（图）	Zhou Y. & Zhang Y. L.
182	Cicadellidae		Alebroides		Alebroides shaanxiensis		Alebroides shaanxiensis Chou et Zhang	1987													4♂♂7♀♀	Shaanxi Province, Ankang City, Ningshan County, Huoditang	33.43	108.45	1980-06-25		Entomotaxonomia 9(4): 292	昆虫分类学报 9（4）：292（图）	Zhou Y. & Zhang Y. L.
183	Cicadellidae		Alebroides		Alebroides shaanxiensis		Alebroides shaanxiensis Chou et Zhang	1987													7♂♂2♀♀	Shaanxi Province, Xi'an City, Chang'an District, Nanwutai Mountian	34.00	108.98	1980-10-13	NWAFU	Entomotaxonomia 9(4): 292	昆虫分类学报 9（4）：292（图）	Zhou Y. & Zhang Y. L.
184	Cicadellidae		Alebroides		Alebroides taibaiensis	Alebroides yanglinginus	Alebroides taibaiensis Chou et Zhang	1987	♂	Shaanxi Province, Taibai Mountain, Luotuo Tree	34.27	105.60	1983-05-29	NWAFU							1♂	Shaanxi Province, Baoji City, Fengxian County	33.91	106.52	1980-05-06	NWAFU	Entomotaxonomia 9(4): 295	昆虫分类学报 9（4）：295（图）	Zhou Y. & Zhang Y. L.
185	Cicadellidae		Alebroides		Alebroides yanglinginus		Alebroides yanglinginus Chou et Zhang	1987	♂	Shaanxi Province, Xianyang City, Yangling District, Compus of Northwest Agricultural And Forestry University	34.29	108.07	1983-09	NWAFU													Entomotaxonomia 9(4): 290	昆虫分类学报 9（4）：290（图）	Zhou Y. & Zhang Y. L.
186	Aleyrodidae		Aleuroclava		Aleuroclava tianmuensis		Aleuroclava tianmuensis Wang & Dubey	2014																			Florida Entomologist 97(2): 685-691	Florida Entomologist 97(2): 685-691	Wang J. R. , Dubey A. K. & Du Y. Z.
187	Hormaphididae	Aphididae	Aleurodaphis		Aleurodaphis sinisalicis	Aleurodaphis blumeae	Aleurodaphis sinisalicis Zhang	1982																			Sinozoologia 2: 20	动物学集刊 2：20（图）	Zhang G. X. & Zhong T. S.
188	Cicadellidae		Alishania		Alishania attenuata		Alishania attenuata	2011	♂	Guizhou Province, Jiangkou County, Fanjing Mountain	27.84	108.77	1994-08-09	GU													Journal of the Entomological Research Society 13(2): 113-116	Journal of the Entomological Research Society 13(2): 113-116	Xing J. C. , Dai R. H. & Li Z. Z.
189	Cicadellidae		Alishania		Alishania fodingensis		Alishania fodingensis	2010	♂	Guizhou Province, Shiqian County, Foding Mountain	27.32	108.07	1994-08-15	GU													Zootaxa 2344: 65-68	Zootaxa 2344: 65-68	Xing J. C. , Dai R. H. & Li Z. Z.
190	Cicadellidae		Alishania		Alishania quadrilamina		Alishania quadrilamina Lu & Zhang	2016	♂	Tibet Province, Rikaze City, Lower Yadong Countryside	27.48	88.91	2015-06-05	NWAFU							1♀	Tibet Province, Rikaze City, Lower Yadong Countryside	27.49	88.91	2015-06-05	NWAFU	Zootaxa 4196(3): 430-434	Zootaxa 4196(3): 430-434	Lu L. & Zhang Y. L.
191	Pseudococcidae		Allococcus		Allococcus leppulus		Allococcus leppulus Wu	2000	♀	Inner Mongolia Province, Xilinhaote City	43.93	116.09	1986-07-08	SAU							4♀♀	Inner Mongolia Province, Xilingol League, Xilin Hot County	43.93	116.09	1986-07-08	SAU	Acta Zootaxonomica Sinica 25(2): 163	动物分类学报 25（2）：163（图）	Wu S. A.
192	Pseudococcidae		Allococcus		Allococcus shanxiensis		Allococcus shanxiensis Wu	2000	♀	Shanxi Province, Jinzhong City, Taigu County	37.42	112.55	1995-07-12	SAU							3♀♀	Shanxi Province, Jinzhong City, Taigu County	37.42	112.55	1995-07-12		Acta Zootaxonomica Sinica 25(2): 165	动物分类学报 25（2）：165（图）	Wu S. A.
193	Pseudococcidae		Allococcus		Allococcus shanxiensis		Allococcus shanxiensis Wu	2000													12♀♀	Shanxi Province, Jinzhong City, Taigu County	37.42	112.55	1995-06-16	SAU	Acta Zootaxonomica Sinica 25(2): 165	动物分类学报 25（2）：165（图）	Wu S. A.
194	Aphididae		Allocotaphis		Allocotaphis minensis		Allocotaphis minensis Zhang et al	1999	alatae male	Gansu Province, Dingxi City, Min County	34.44	104.04	1986-10-03	IZAS							2 alatae males aphid	Gansu Province, Dingxi City, Min County	34.44	104.04	1986-10-03	IZAS	Fauna of Acricultural and Forestry Aphids of Northwest China. Guangxue Zhang ed., P346	西北农林蚜虫志张广学主编346（图）	Zhang G. X.
195	Nabidae		Alloeorhynchus		Alloeorhynchus flavoceps		Alloeorhynchus flavoceps Hsiao	1981	♀	Yunnan Province, Xishuangbanna Dai Autonomous Prefecture, Menghai County, Mengban Town	21.75	100.21	1958-06-04	IZAS													Acta Entomologica Sinica 24(1): 64	昆虫学报 24（1）：64（图）	Xiao C. Y.
196	Nabidae		Alloeorhynchus		Alloeorhynchus sinicus		Alloeorhynchus sinicus Ren et Bu	1998	♂	Zhejiang Province, Lishui City, Qingyuan County, Baishanzu	27.75	119.21	1994-07-16	NKU													Fauna Sinica 13: 54	中国动物志 13：54（图）	Ren S. Z. & Bu W. J.
197	Miridae		Alloeotomus		Alloeotomus kerzhneri		Alloeotomus kerzhneri Qi et Nonnaizab	1994	♂	Inner Mongolia Province, Hohhot City	40.84	111.75	1981-07-17	IMNU													Acta Zootaxonomica Sinica 19(4): 458	动物分类学报 19（4）：458（图）	Qi B. Y. & Nengnai Z. B.
198	Miridae		Allorhinocoris		Allorhinocoris splendidus		Allorhinocoris splendidus Zheng	2004	♂	Sichuan Province, Emei Mountain, Baoguosi	29.57	103.44	1957-05-07	NKU													Fauna Sinica 33: 122	中国动物志 33：122（图）	Zheng L. Y.
199	Pseudococcidae		Allotrionymus		Allotrionymus calamagrostis		Allotrionymus calamagrostis Wu	1999	♀	Henan Province, Nanyang City, Neixiang County, Baotianman Mountain	33.51	111.91	1998-07-11	NKU							6♀♀	Henan Province, Nanyang City, Neixiang County, Baotianman Mountain	33.51	111.91	1998-07-11	NKU	The Fauna and Taxonomy of Insects in Henan, Insects of The Mountains Funiu and Dabie Regions. Xiaocheng Shen&Haichao Pei eds., Vol.4: 17	河南昆虫分类区系研究（第四卷） 伏牛山南坡及大别山区昆虫申效诚、裴海潮主编17（图）	Wu S. A.
200	Cicadellidae		Alnetoidia		Alnetoidia awla		Alnetoidia (A.) awla Song & Li	2010	♂	Henan Province, Luoyang City, Songxian County, Baiyun Mountain	33.68	111.85	2008-08-17	GU							8♂♂	Henan Province, Luoyang City, Songxian County, Baiyun Mountain	33.68	111.84	2008-08-17	GU	Pan-Pacific Entomologist 86(3): 63-71	Pan-Pacific Entomologist 86(3): 63-71	Song Y. H. & Li Z. Z.
201	Cicadellidae		Alnetoidia		Alnetoidia cedrelae		Alnetoidia cedrelae Chou et Ma	1981	♂	Shaanxi Province, Xi'an City, Chang'an District, Nanwutai Mountian	34.00	108.98	1980-06-25	NWAFU	♀	Shaanxi Province, Xi'an City, Chang'an District, Nanwutai Mountian	34.00	108.98	1980-06-25	NWAFU	6♂♂5♀♀	Shaanxi Province, Xi'an City, Chang'an District, Nanwutai Mountian	34.00	108.98	1980-06-25	NWAFU	Entomotaxonomia 3(3): 194	昆虫分类学报 3（3）：194（图）	Zhou Y. & Ma N.
202	Cicadellidae		Alnetoidia		Alnetoidia dentata		Alnetoidia (Alnella) dentata	2016	♂	Yunnan Province, Lijiang City, Yulong County, Xinzhu	26.82	100.24	1999-11-16	NWAFU													Zootaxa 4193(3): 573-587	Zootaxa 4193(3): 573-587	Cao Y. H. , Yang M. X. & Zhang Y. L.
203	Cicadellidae		Alnetoidia		Alnetoidia dujuanensis		Alnetoidia (A.) dujuanensis Song & Li	2010	♂	Guizhou Province, Qianxi County, Bailidujuan	27.20	105.93	2007-10-15/2007-10-17	GU							2♂♂16♀♀	Guizhou Province, Bijie City, Qianxi County, Bailidujuan	26.90	106.09	2007-10-15/2007-10-17	GU	Pan-Pacific Entomologist 86(3): 63-71	Pan-Pacific Entomologist 86(3): 63-71	Song Y. H. & Li Z. Z.
204	Cicadellidae		Alnetoidia		Alnetoidia fina		Alnetoidia (A.) fina Song & Li	2010	♂	Henan Province, Luoyang City, Songxian County, Baiyun Mountain	33.68	111.84	2008-07-17	GU							6♂♂	Henan Province, Luoyang City, Songxian County, Baiyun Mountain	33.68	111.84	2008-08-17	GU	Pan-Pacific Entomologist 86(3): 63-71	Pan-Pacific Entomologist 86(3): 63-71	Song Y. H. & Li Z. Z.
205	Cicadellidae		Alnetoidia		Alnetoidia fina		Alnetoidia (A.) fina Song & Li	2010													5♂♂6♀♀	Henan Province, Luoyang City, Songxian County, Baiyun Mountain	33.68	111.84	2008-08-17	GU	Pan-Pacific Entomologist 86(3): 63-71	Pan-Pacific Entomologist 86(3): 63-71	Song Y. H. & Li Z. Z.
206	Cicadellidae		Alnetoidia		Alnetoidia fina		Alnetoidia (A.) fina Song & Li	2010													1♂	Henan Province, Luoyang City, Luanchuan County, Heyu Town	33.79	111.62	2008-08-18/2008-08-19	GU	Pan-Pacific Entomologist 86(3): 63-71	Pan-Pacific Entomologist 86(3): 63-71	Song Y. H. & Li Z. Z.
207	Cicadellidae		Alnetoidia		Alnetoidia fina		Alnetoidia (A.) fina Song & Li	2010													7♂♂	Henan Province, Luoyang City, Songxian County, Baiyun Mountain	33.68	111.84	2008-08-17	GU	Pan-Pacific Entomologist 86(3): 63-71	Pan-Pacific Entomologist 86(3): 63-71	Song Y. H. & Li Z. Z.
208	Cicadellidae		Alnetoidia		Alnetoidia gracilis		Alnetoidia (Alnetoidia) gracilis	2016	♂	Sichuan Province, Emei Mountain	29.58	103.44	1999-10-30	NWAFU							1♂	Sichuan Province, Emei Mountain	29.58	103.44	1999-11-01	NWAFU	Zootaxa 4193(3): 573-587	Zootaxa 4193(3): 573-587	Cao Y. H. , Yang M. X. & Zhang Y. L.
209	Cicadellidae		Alnetoidia		Alnetoidia gracilis		Alnetoidia (Alnetoidia) gracilis	2016													1♀	Sichuan Province, Emei Mountain	29.58	103.44	1999-10-29	NWAFU	Zootaxa 4193(3): 573-587	Zootaxa 4193(3): 573-587	Cao Y. H. , Yang M. X. & Zhang Y. L.
210	Cicadellidae		Alnetoidia		Alnetoidia gracilis		Alnetoidia (Alnetoidia) gracilis	2016													18♂♂	Sichuan Province, Ya'an City, Hongta Botanic Garden	30.02	103.01	2010-07-12	NWAFU	Zootaxa 4193(3): 573-587	Zootaxa 4193(3): 573-587	Cao Y. H. , Yang M. X. & Zhang Y. L.
211	Cicadellidae		Alnetoidia		Alnetoidia leishanensis		Alnetoidia (A.) leishanensis Song & Li	2010	♂	Guizhou Province, Leishan County, Fangxiang Town, Leigong Mountain, Lianhuaping	26.38	108.20	2005-09-15/2005-09-16	GU							1♂	Guizhou Province, Qiandongnan Miao and Dong Autonomous Prefecture, Leishan County, Leigong Mountain, Lianhuaping	26.38	108.20	2005-09-15/2005-09-16	GU	Pan-Pacific Entomologist 86(3): 63-71	Pan-Pacific Entomologist 86(3): 63-71	Song Y. H. & Li Z. Z.
212	Delphacidae		Altekon		Altekon furcatum		Altekon furcatum Ding	2006	♂	Guangdong Province, Meizhou City, Meixian District	24.27	116.08	1977-11-20	NJAU							1♀	Guangdong Province, Meizhou City, Meixian District	24.27	116.08	1977-11-20	NJAU	Fauna Sinica 45: 39	中国动物志（四十五）39（图）	Ding J. H.
213	Coreidae		Alydus		Alydus angulus		Alydus angulus Hsiao	1965	♂	Sichuan Province, Ngawa Tibetan Qiang Autonomous Prefecture, Xiaojin County	31.00	102.36	1963-08-14	NKU	♀	Sichuan Province, Tibetan Qiang Autonomous Prefecture of Ngawa, Xiaojin County	31.00	102.36	1963-08-14	NKU	♂♀	Sichuan Province, Tibetan Qiang Autonomous Prefecture of Ngawa, Xiaojin County	31.00	102.36	1963-08-14		Acta Zoologica Sinica 17(4): 430	动物学报 17（4）：430（图）	Xiao C. Y.
214	Coreidae		Alydus		Alydus angulus		Alydus angulus Hsiao	1965														Sichuan Province, Tibetan Qiang Autonomous Prefecture of Ngawa, Jinchuan County	31.48	102.06			Acta Zoologica Sinica 17(4): 430	动物学报 17（4）：430（图）	Xiao C. Y.
215	Coreidae		Alydus		Alydus angulus		Alydus angulus Hsiao	1965														Sichuan Province, Ya'an City, Baoxing County	30.37	102.81			Acta Zoologica Sinica 17(4): 430	动物学报 17（4）：430（图）	Xiao C. Y.
216	Cicadidae		Ambragaeana		Ambragaeana ambra		Ambragaeana ambra Chou et Yao	1985	♂	Yunnan Province, Xishuangbanna Dai Autonomous Prefecture, Menghai County, Meng'e Town	22.19	100.34	1958-10-16	NWAFU	♀	Yunnan Province, Xishuangbanna Dai Autonomous Prefecture, Menghai County, Meng'e Town	22.19	100.33	1958-10-16	NWAFU	1♂	Yunnan Province, Honghe Hani-Yi Autonomous Prefecture, Jinping County	22.78	103.23	1956-04-26	NWAFU	Entomotaxonomia 7(2): 126	昆虫分类学报 7（2）：126（图）	Zhou Y. & Yao W.
217	Cicadidae		Ambragaeana		Ambragaeana ambra		Ambragaeana ambra Chou et Yao	1985													1♂	Yunnan Province, Xishuangbanna Dai Autonomous Prefecture, Jinghong County, Menglong Town, Mengsong Village	21.50	100.51		NWAFU	Entomotaxonomia 7(2): 126	昆虫分类学报 7（2）：126（图）	Zhou Y. & Yao W.
218	Tingidae		Ammianus		Ammianus quadrangulatus		Ammianus quadrangulatus Jing	1980	♂	Yunnan Province, Xishuangbanna Dai Autonomous Prefecture, Jinghong County	22.01	100.80	1958-06-21	NKU													Acta Zootaxonomica Sinica 5(4): 395	动物分类学报 5（4）：395（图）	Jing X. L.
219	Pseudococcidae		Amonostherium	Coccidohystrix	Amonostherium prionodes	Coccidohystrix prionodes	Amonostherium prionodes Wang	1976	♀	Tibet Province	29.65	91.12	1973-08-24	IZAS							2♀♀	Tibet Province	29.65	91.12	1973-08-24	IZAS	Acta Entomologica Sinica 19(3): 342	昆虫学报 19（3）：342（图）	Wang Z. Q.
220	Aphididae		Amphicercidus		Amphicercidus forsythiae		Amphicercidus forsythiae Zhang, Zhong et Zhang	1992	apterous viviparous female	Yunnan Province, Lijiang City	26.85	100.23	1980-05-24	IZAS							3 apterous viviparous females 3 alate viviparous females	Yunnan Province, Lijiang City	26.85	100.23	1980-05-24	IZAS	Insects of The Hengduan Mountains Region. Shixiang Chen ed., Vol.1: 372	横断山昆虫陈世骧主编1：372（图）	Zhang G. X. , Zhong T. S. & Zhang W. Y.
221	Aphididae		Amphicercidus		Amphicercidus sinilonicericola		Amphicercidus sinilonicericola Zhang et Zhong	1980																			Entomotaxonomia 2(1): 53	昆虫分类学报 2（1）：53（图）	Zhang G. X. & Zhong T. S.
222	Membracidae		Amphilobocentrus		Amphilobocentrus bifasciatus		Amphilobocentrus bifasciatus Chou et Yuan	1982	♀	Tibet Province, Nyingchi City, Bomi County	29.86	95.77	1973-06-11	NWAFU													Entomotaxonomia 4(3): 175	昆虫分类学报 4（3）：175（图）	Zhou Y. & Yuan F.
223	Aphididae		Amphorophora		Amphorophora scabripes galba		Amphorophora scabripes galba	2014	apterous viviparous female	Guizhou Province, Zunyi City	27.73	106.93	2010-06-06	BMNH							1 alate viviparous female	Guizhou Province, Zunyi City	27.73	106.93	2010-06-06	BMNH	Journal of Insect Science 14(23): 1-36	Journal of Insect Science 14(23): 1-36	Su X. M. , Jiang L. Y. & Qiao G. X.
224	Aphididae		Amphorophora		Amphorophora scabripes galba		Amphorophora scabripes galba	2014													1 apterous nymph	Guizhou Province, Zunyi City	27.73	106.93	2010-06-07	BMNH	Journal of Insect Science 14(23): 1-36	Journal of Insect Science 14(23): 1-36	Su X. M. , Jiang L. Y. & Qiao G. X.
225	Aphididae		Amphorophora		Amphorophora scabripes galba		Amphorophora scabripes galba	2014													1 alate viviparous female	Guizhou Province, Zunyi City	27.73	106.93	2010-06-07	BMNH	Journal of Insect Science 14(23): 1-36	Journal of Insect Science 14(23): 1-36	Su X. M. , Jiang L. Y. & Qiao G. X.
226	Aphididae		Amphorophora		Amphorophora scabripes galba		Amphorophora scabripes galba	2014													1 apterous viviparous female	Guizhou Province, Zunyi City	27.73	106.93	2010-06-07	BMNH	Journal of Insect Science 14(23): 1-36	Journal of Insect Science 14(23): 1-36	Su X. M. , Jiang L. Y. & Qiao G. X.
227	Aphididae		Amphorophora		Amphorophora scabripes galba		Amphorophora scabripes galba	2014													2 apteous viviparous females	Guizhou Province, Zunyi City	27.73	106.93	2010-08-14	BMNH	Journal of Insect Science 14(23): 1-36	Journal of Insect Science 14(23): 1-36	Su X. M. , Jiang L. Y. & Qiao G. X.
228	Aphididae		Amphorophora		Amphorophora scabripes galba		Amphorophora scabripes galba	2014													2 apteous viviparous females	Guizhou Province, Zunyi City	27.73	106.93	2010-08-15	BMNH	Journal of Insect Science 14(23): 1-36	Journal of Insect Science 14(23): 1-36	Su X. M. , Jiang L. Y. & Qiao G. X.
229	Cicadellidae		Amritodus		Amritodus flavoscutatus		Amritodus flavoscutatus Cai et Shen	1998	♂	Henan Province, Sanmenxia City, Lushi County, Shiziping Town	33.79	110.88	1996-08-24	AAU													The Fauna and Taxonomy of Insects in Henan, Insects of The Mountains Funiu(1). Xiaocheng Shen&Zhenya Shi eds., Vol.2: 33	河南昆虫分类区系研究（第二卷）伏牛山区昆虫（一）申效诚、时振亚主编33（图）	Cai P. & Shen X. C.
230	Cicadellidae		Amritodus		Amritodus podocarpus		Amritodus podocarpus Zhang et Li	2009	♂	Guizhou Province, Libo County, Maolan National Nature Reserve	25.26	108.06	2006-05-14	IMNU							1♂1♀	Guizhou Province, Qiannan Buyi and Miao Autonomous Prefecture, Libo County, Maolan National Nature Reserve	25.26	108.06	2006-05-14	IMNU	Acta Zootaxonomica Sinica 35(4): 730-732	Acta Zootaxonomica Sinica 35(4): 730-732	Zhang B. & Li Z. Z.
231	Coreidae	Alydidae	Anacestra		Anacestra hirticornis		Anacestra hirticornis Hsiao	1964	♂	Sichuan Province, Emei Mountain	29.57	103.45	1957-08-18	IZAS	♀	Sichuan Province, Emei Mountain	29.58	103.44	1955-06-24	IZAS	♀♀	Sichuan Province, Emei Mountain	29.58	103.44	1955-06-24	IZAS	Acta Zoologica Sinica 16(2): 254	动物学报 16（2）：254（图）	Xiao C. Y.
232	Coreidae	Alydidae	Anacestra		Anacestra spiniger		Anacestra spiniger Hsiao	1965	♀	Hainan Province, Qiongzhong County	19.03	109.84	1964-04-22	TNHM							♀	Hainan Province, Qiongzhong County	19.03	109.84	1964-04-22		Acta Zoologica Sinica 17(4): 430	动物学报 17（4）：430（图）	Xiao C. Y.
233	Cicadellidae		Anatkina		Anatkina alata		Anatkina alata Yang, Meng & Yu	2015	♂	Yunnan Province, Baoshan City, Gaoligong Mountain, Baihualing	24.98	98.87	2009-05-28/2009-06-03	GU							1♂	Yunnan Province, Baoshan City, Gaoligong Mountain, Baihualing	25.02	98.49	2009-05-28/2009-06-03	GU	Zootaxa 3919(3): 479-492	Zootaxa 3919(3): 479-492	Yang M. F. , Meng Z. H. & Yu X. F.
234	Cicadellidae		Anatkina		Anatkina annulata	Anatkina attenuata	Anatkina annulata Kuoh et Zhang	1992	♂	Fujian Province, Sanming City	26.26	117.64	1978-10-09	AAU							1♂	Fujian Province, Sanming City	26.26	117.64	1978-10-09	AAU	Entomotaxonomia 14(2): 111	昆虫分类学报 14（2）：111（图）	Ge Z. L. & Zhang Z. M.
235	Cicadellidae		Anatkina		Anatkina bistriata		Anatkina bistriata Yang et Li	2001	♂	Guizhou Province, Libo County, Maolan National Nature Reserve	25.26	108.06	1995-05-21	GU							2♂♂1♀	Guizhou Province, Qiannan Buyi and Miao Autonomous Prefecture, Libo County, Maolan National Nature Reserve	25.26	108.06	1995-05-21	GU	Acta Zootaxonomica Sinica 26(1): 48	动物分类学报 26（1）：48（图）	Yang M. F. & Li Z. Z.
236	Cicadellidae		Anatkina		Anatkina fasciata	Anatkina illustris	Anatkina fasciata Kuoh	1991	♂	Fujian Province, Nanping City, Jianyang District	27.33	118.12	1983-07-02	AAU	♀	Fujian Province, Nanping City, Jianyang District, Dazhulan	27.70	117.65	1981-06-11	FAFU	1♂	Fujian Province, Nanping City, Jianyang District	27.33	118.12	1983-07-02	AAU	Wuyi Science Journal 8: 19	武夷科学 8：19（图）	Ge Z. L.
237	Cicadellidae		Anatkina		Anatkina fumosa		Anatkina fumosa Kuoh et Zhang	1992	♂	Hainan Province	20.02	110.35	1984-07-22	AAU													Entomotaxonomia 14(2): 113	昆虫分类学报 14（2）：113（图）	Ge Z. L. & Zhang Z. M.
238	Cicadellidae		Anatkina		Anatkina incurvata		Anatkina incurvata Kuoh	1991	♂	Fujian Province, Wuyishan County, Wuyi Mountain	27.76	117.92	1980-10-09	AAU	♀	Fujian Province, Sanming City, Sha County	26.41	117.80	1980-11-12	FAFU							Wuyi Science Journal 8: 17	武夷科学 8：17（图）	Ge Z. L.
239	Cicadellidae		Anatkina		Anatkina jianfengana		Anatkina jianfengana Yang et Li	2001	♂	Hainan Province, Ledong County, Jianfengling	18.72	108.90	1997-05-15	GU													Zoological Research 22(2): 143	动物学研究22（2）：143（图）	Yang M. F. , Du Y. L. & Li Z. Z.
240	Cicadellidae		Anatkina		Anatkina leishanensis		Anatkina leishanensis Yang, Meng & Yu	2015	♂	Guizhou Province, Leishan County, Fangxiang Town, Leigong Mountain	26.36	108.16	2005-09-15	GU													Zootaxa 3919(3): 479-492	Zootaxa 3919(3): 479-492	Yang M. F. , Meng Z. H. & Yu X. F.
241	Cicadellidae		Anatkina		Anatkina livimacula		Anatkina livimacula Yang et Li	2001	♂	Guizhou Province, Libo County, Maolan National Nature Reserve	25.26	108.06	1998-05-30	GU							2♀♀	Guizhou Province, Qiannan Buyi and Miao Autonomous Prefecture, Libo County, Maolan National Nature Reserve	25.26	108.06	1998-05-18		Acta Zootaxonomica Sinica 26(1): 46	动物分类学报 26（1）：46（图）	Yang M. F. & Li Z. Z.
242	Cicadellidae		Anatkina		Anatkina livimacula		Anatkina livimacula Yang et Li	2001													1♀	Guizhou Province, Anshun City, Ziyun County	25.75	106.08	1988-07-18	GU	Acta Zootaxonomica Sinica 26(1): 46	动物分类学报 26（1）：46（图）	Yang M. F. & Li Z. Z.
243	Cicadellidae		Anatkina		Anatkina nigriventris		Anatkina nigriventris Li	1992	♂	Guizhou Province, Rongjiang County	25.93	108.52	1979-09-20/1979-09-25	GU	♀	Guizhou Province, Qiandongnan Miao and Dong Autonomous Prefecture, Rongjiang County	25.93	108.52	1979-09-20/1979-09-25	GU	15♂♂17♀♀	Guizhou Province, Qiandongnan Miao and Dong Autonomous Prefecture, Rongjiang County	25.93	108.52	1979-09-20/1979-09-25	GU	Acta Entomologica Sinica 35(2): 215	昆虫学报 35（2）：215（图）	Li Z. Z.
244	Cicadellidae		Anatkina		Anatkina polycolora		Anatkina polycolora Yang	2005	♂	Tibet Province, Nyingchi City, Bomê County, Yigong Town	30.10	95.09	1978-07-29/1978-07-31	CAU							1♂5♀♀	Tibet Province, Nyingchi City, Bomê County, Yigong Town	30.10	95.09	1978-07-29/1978-07-31	CAU	Entomotaxonomia 27(2): 98	昆虫分类学报 27（2）：98（图）	Yang M. F. & Song D. M.
245	Cicadellidae		Anatkina		Anatkina polycolora		Anatkina polycolora Yang	2005													3♀♀	Tibet Province, Nyingchi City, Bomê County, Yigong Town	30.10	95.09	1978-06-15	CAU	Entomotaxonomia 27(2): 98	昆虫分类学报 27（2）：98（图）	Yang M. F. & Song D. M.
246	Cicadellidae		Anatkina		Anatkina rubipennis		Anatkina rubipennis Yang et Li	2001	♂	Guizhou Province, Libo County, Maolan National Nature Reserve	25.38	107.85	1995-05-19	GU													Acta Zootaxonomica Sinica 26(1): 47	动物分类学报 26（1）：47（图）	Yang M. F. & Li Z. Z.
247	Cicadellidae		Anatkina		Anatkina rubromaculata		Anatkina rubromaculata Kuoh et Zhang	1992	♂	Tibet Province, Nyingchi City, Mêdog County, Beibeng Town	29.33	95.33	1983-04-24	AAU	♀	Tibet Province, Nyingchi City, Mêdog County, Beibeng Town	29.33	95.33	1983-04-24	AAU	1♀	Tibet Province, Nyingchi City, Mêdog County, Beibeng Town	29.33	95.33	1983-04-24	AAU	Entomotaxonomia 14(2): 112	昆虫分类学报 14（2）：112（图）	Ge Z. L. & Zhang Z. M.
248	Cicadellidae		Anatkina		Anatkina rufistriata		Anatkina rufistriata Yang et Li	1998	♂	Hainan Province, Ledong County, Jianfengling	18.72	108.90	1997-05-14/1997-05-15	GU							1♂6♀♀	Hainan Province, Jianfengling	18.12	108.13	1997-05-14/1997-05-15	GU	Zoological Research 19(4): 320	动物学研究19（4）：320（图）	Yang M. F. & Li Z. Z.
249	Cicadellidae		Anatkina		Anatkina rufistriata		Anatkina rufistriata Yang et Li	1998													2♀♀	Hainan Province, Qiongzhong County, Limu Mountain	19.27	109.79	1997-05-23	GU	Zoological Research 19(4): 320	动物学研究19（4）：320（图）	Yang M. F. & Li Z. Z.
250	Cicadellidae		Anatkina		Anatkina wufengana		Anatkina wufengana Yang et Du	2001	♂	Hubei Province, Wufeng County	30.17	111.05	1999-07-10	GU													Zoological Research 22(2): 142	动物学研究22（2）：142（图）	Yang M. F. , Du Y. L. & Li Z. Z.
251	Cicadellidae		Anatkina		Anatkina yingjiangana		Anatkina yingjiangana Yang et Li	2005	♂	Yunnan Province, Dehong Autonomous Prefecture, Yingjiang County, Tongbiguan Town	24.61	97.65	2001-06-15	GU							7♂♂	Yunnan Province, Dehong Autonomous Prefecture, Yingjiang County, Tongbiguan Town	24.61	97.65	2001-06-15	GU	Entomotaxonomia 27(1): 14	昆虫分类学报 27（1）：14（图）	Yang M. F. & Li Z. Z.
252	Cicadellidae		Anatkina		Anatkina zhangi		Anatkina zhangi Yang, Meng & Yu	2015	♂	Yunnan Province, Jianyi County, Wuliang Mountain	25.04	100.52	2011-06-06	GU							1♂	Yunnan Province, Yuxi City, Xinping County, Ailao Mountain	23.94	101.50	2012-07-21	GU	Zootaxa 3919(3): 479-492	Zootaxa 3919(3): 479-492	Yang M. F. , Meng Z. H. & Yu X. F.
253	Cicadellidae		Anatkina		Anatkina zhoui		Anatkina zhoui Yang et Li	2001	♂	Guangxi Province, Longzhou County, Daqing Mountain	22.30	106.70	1986-05-22	GU													Zoological Research 22(2): 142	动物学研究22（2）：142（图）	Yang M. F. , Du Y. L. & Li Z. Z.
254	Cicadellidae		Anatkina		Anatkina zuoi		Anatkina zuoi Yang et Zhang	2000	♂	Fujian Province, Nanping City, Jianyang District	27.33	118.12	1960-04-12	NWAFU													Entomotaxonomia 22(3): 185	昆虫分类学报 22（3）：185（图）	Yang M. F. & Zhang Y. L.
255	Acanthosomatidae		Anaxandra		Anaxandra laticollis		Anaxandra laticollis Hsiao et Liu	1977	♀	Sichuan Province, Emei Mountain	29.61	103.50	1957-07-08	TNHM													Identification manual of Chinese stink bugs Insects Vol.1: 170	中国蝽类昆虫鉴定手册（第一册）170（图）	Xiao C. Y.
256	Acanthosomatidae		Anaxandra		Anaxandra pteridis		Anaxandra pteridis Hsiao et Liu	1977	♀	Sichuan Province, Tibetan Autonomous Prefecture of Garzê, Kangding County	30.34	101.79	1939-09	NKU													Identification manual of Chinese stink bugs Insects Vol.1: 171	中国蝽类昆虫鉴定手册（第一册）171（图）	Xiao C. Y.
257	Acanthosomatidae		Anaxandra		Anaxandra sichuanensis		Anaxandra sichuanensis Liu	1980	♂	Sichuan Province, Emei Mountain, Guanyinge	29.50	103.61	1957-04-19	NKU													Zoological Research 1(2): 234	动物学研究1（2）：234（图）	Liu S. L.
258	Acanthosomatidae		Anaxandra		Anaxandra yunnana		Anaxandra yunnana Hsiao et Liu	1977	♂	Yunnan Province, Xishuangbanna Dai Autonomous Prefecture, Jinghong County, Menglong Town	21.58	100.68	1958-04-24	TNHM													Identification manual of Chinese stink bugs Insects Vol.1: 170	中国蝽类昆虫鉴定手册（第一册）170（图）	Xiao C. Y.
259	Membracidae		Anchon		Anchon brevicornis		Anchon brevicornis Chou	1980	♀	Guangxi Province, Nanning City, Yongning District	22.76	108.49	1936-03-09	IZAS	♂	Guangxi Province, Teng County, Jingzhen	23.66	110.70	1936-03-02	IZAS	1♀	Hubei Province, Huanggang City, Huangmei County	30.07	115.94	1933-08-08/1933-08-12		Entomotaxonomia 2(3): 187	昆虫分类学报 2（3）：187（图）	Zhou Y.
260	Membracidae		Anchon		Anchon brevicornis		Anchon brevicornis Chou	1980													1♀	Guangxi Province, Guilin City	25.24	110.20	1953-07-22		Entomotaxonomia 2(3): 187	昆虫分类学报 2（3）：187（图）	Zhou Y.
261	Membracidae		Anchon		Anchon brevicornis		Anchon brevicornis Chou	1980													1♀	Hainan Province, Danzhou City, Nada County	19.52	109.55	1954-04-30		Entomotaxonomia 2(3): 187	昆虫分类学报 2（3）：187（图）	Zhou Y.
262	Membracidae		Anchon		Anchon brevicornis		Anchon brevicornis Chou	1980													1♀	Jiangsu Province	32.06	118.76	1923-07-12	IZAS	Entomotaxonomia 2(3): 187	昆虫分类学报 2（3）：187（图）	Zhou Y.
263	Membracidae		Anchon		Anchon yunnanensis		Anchon yunnanensis Chou	1980	♂	Yunnan Province, Xishuangbanna Dai Autonomous Prefecture, Menghai County	21.96	100.45	1958-07-28	IZAS							1♂	Yunnan Province, Xishuangbanna Dai Autonomous Prefecture, Menghai County, Meng'e Town	22.18	100.33	1958-08-28		Entomotaxonomia 2(3): 188	昆虫分类学报 2（3）：188（图）	Zhou Y.
264	Membracidae		Anchon		Anchon yunnanensis		Anchon yunnanensis Chou	1980													1♂	Yunnan Province, Xishuangbanna Dai Autonomous Prefecture, Menghai County, Mengzhe Town	21.99	100.27	1958-07-07	IZAS	Entomotaxonomia 2(3): 188	昆虫分类学报 2（3）：188（图）	Zhou Y.
265	Diaspididae		Andaspis		Andaspis citricola		Andaspis citricola Young et Hu	1981		Yunnan Province, Xishuangbanna Dai Autonomous Prefecture	22.01	100.80	1973-12-12	IPPE													Collected Papers of Entomological Research Vol.2: 215	昆虫学研究集刊（第二集）215（图）	Yang P. L. & Hu J. L.
266	Diaspididae		Andaspis		Andaspis ficicola		Andaspis ficicola Young et Hu	1981		Yunnan Province, Yuanjiang County	23.60	102.00	1955-03-24	IPPE													Collected Papers of Entomological Research Vol.2: 217	昆虫学研究集刊（第二集）217（图）	Yang P. L. & Hu J. L.
267	Diaspididae		Andaspis		Andaspis micropori		Andaspis micropori Borchsenius	1958	♀	Guangdong Province, Guangzhou City	23.13	113.26	1956	ZIN													Acta Entomologica Sinica 8(2): 173	昆虫学报 8（2）：173（图）	Bachsenius H. C.
268	Diaspididae		Andaspis		Andaspis xishuanbannae		Andaspis xishuanbannae Young et Hu	1981		Yunnan Province, Xishuangbanna Dai Autonomous Prefecture	22.01	100.80	1973-12-11	IPPE													Collected Papers of Entomological Research Vol.2: 217	昆虫学研究集刊（第二集）217（图）	Yang P. L. & Hu J. L.
269	Cicadellidae		Andrabia		Andrabia biprocessa		Andrabia biprocessa	2016	♂	Guangdong Province, Zhaoqing City, Dinghu District, Dinghu Mountain	23.17	112.54	1983-06-17	NWAFU							1♂	Guangdong Province, Shiuhing City, Dinghu District, Dinghu Mountain	23.16	112.55	1983-06-06	NWAFU	Zootaxa 1197: 65-68	Zootaxa 1197: 65-68	Zhang Y. & Yang M. X.
270	Cicadellidae		Andrabia		Andrabia biprocessa		Andrabia biprocessa	2016													2♂♂	Guangdong Province, Shiuhing City, Dinghu District, Dinghu Mountain	23.16	112.55	1983-06-06	NWAFU	Zootaxa 1197: 65-68	Zootaxa 1197: 65-68	Zhang Y. & Yang M. X.
271	Cicadellidae		Andrabia		Andrabia biprocessa		Andrabia biprocessa	2016													1♂	Guangdong Province, Shiuhing City, Dinghu District, Dinghu Mountain	23.16	112.55	1983-06-06	NWAFU	Zootaxa 1197: 65-68	Zootaxa 1197: 65-68	Zhang Y. & Yang M. X.
272	Cicadellidae		Andrabia		Andrabia biprocessa		Andrabia biprocessa	2016													3♂♂	Hunan Province, Chenzhou City	25.77	113.01	1985-07-07	NWAFU	Zootaxa 1197: 65-68	Zootaxa 1197: 65-68	Zhang Y. & Yang M. X.
273	Cicadellidae		Andrabia		Andrabia biprocessa		Andrabia biprocessa	2016													1♂	Hunan Province, Chenzhou City	25.77	113.01	1985-07-07	NWAFU	Zootaxa 1197: 65-68	Zootaxa 1197: 65-68	Zhang Y. & Yang M. X.
274	Cicadellidae		Andrabia		Andrabia biprocessa		Andrabia biprocessa	2016													3♂♂	Hunan Province, Chenzhou City, Yizhang County, Mang Mountain	24.98	112.88	1985-07-07	NWAFU	Zootaxa 1197: 65-68	Zootaxa 1197: 65-68	Zhang Y. & Yang M. X.
275	Cicadellidae		Andrabia		Andrabia biprocessa		Andrabia biprocessa	2016													1♂	Hunan Province, Chenzhou City, Yizhang County, Mang Mountain	24.98	112.88	1985-07-07	NWAFU	Zootaxa 1197: 65-68	Zootaxa 1197: 65-68	Zhang Y. & Yang M. X.
276	Aradidae		Aneurus		Aneurus elongatus		Aneurus elongatus Liu	1981	♀	Hainan Province, Lingshui County, Diaoluo Mountain	18.73	109.83	1964-03-27	TNHM							♀	Hainan Province, Lingshui County, Diaoluo Mountain	18.73	109.83	1964-03-27	TNHM	Acta Entomologica Sinica 24(2): 185	昆虫学报 24（2）：185（图）	Liu S. L.
277	Aradidae		Aneurus		Aneurus hubeiensis		Aneurus hubeiensis Liu	1981	♂	Hubei Province, Shennongjia, Dajiu Lake	31.48	109.98	1977-07-10	TNHM	♀	Hubei Province, Shennongjia, Dajiu Lake	31.48	109.98	1977-07-10	TNHM	9♂♂3♀♀	Hubei Province	30.37	102.81		TNHM	Acta Entomologica Sinica 24(2): 185	昆虫学报 24（2）：185（图）	Liu S. L.
278	Aradidae		Aneurus		Aneurus similis		Aneurus similis Liu	1981	♀	Guangxi Province, Nanning City, Wuming County, Daming Mountain	23.52	108.33	1963-05	CAU													Identification manual of Chinese stink bugs Insects Vol.2: 243	中国蝽类昆虫鉴定手册（第二册）243（图）	Xiao C. Y.
279	Aradidae		Aneurus		Aneurus yunnanensis		Aneurus yunnanensis Hsiao	1964	♂	Yunnan Province, Xishuangbanna Dai Autonomous Prefecture, Menghai County, Nannuo Mountain	21.94	100.61	1957-04-24	IZAS	♀	Yunnan Province, Xishuangbanna Dai Autonomous Prefecture, Menghai County, Nannuo Mountain	21.94	100.61	1957-04-24	IZAS	♂♀	Yunnan Province, Xishuangbanna Dai Autonomous Prefecture, Menghai County, Nannuo Mountain	21.94	100.61	1957-04-24	IZAS	Acta Entomologica Sinica 13(4): 587	昆虫学报 13（4）：587（图）	Xiao C. Y.
280	Cicadellidae		Angustella		Angustella albonotata		Angustella albonotata Yang et Zhang	1999	♂	Yunnan Province, Xishuangbanna Dai Autonomous Prefecture, Menghai County, Mengzhe Town	21.99	100.27	1958-08-04	IZAS							4♂♂11♀♀	Yunnan Province, Xishuangbanna Dai Autonomous Prefecture, Menghai County	21.96	100.45	1958-07-25		Entomotaxonomia 21(2): 101	昆虫分类学报 21（2）：101（图）	Yang L. H. & Zhang Y. L.
281	Cicadellidae		Angustella		Angustella albonotata		Angustella albonotata Yang et Zhang	1999													2♂♂	Yunnan Province, Xishuangbanna Dai Autonomous Prefecture, Menghai County	21.96	100.45	1958-07-20/1958-07-25		Entomotaxonomia 21(2): 101	昆虫分类学报 21（2）：101（图）	Yang L. H. & Zhang Y. L.
282	Cicadellidae		Angustella		Angustella albonotata		Angustella albonotata Yang et Zhang	1999													4♀♀	Yunnan Province, Xishuangbanna Dai Autonomous Prefecture, Menghai County	21.96	100.45	1958-07-25		Entomotaxonomia 21(2): 101	昆虫分类学报 21（2）：101（图）	Yang L. H. & Zhang Y. L.
283	Cicadellidae		Angustella		Angustella albonotata		Angustella albonotata Yang et Zhang	1999													1♀	Yunnan Province, Xishuangbanna Dai Autonomous Prefecture, Menghai County, Mengzhe Town	21.99	100.27	1958-09-05		Entomotaxonomia 21(2): 101	昆虫分类学报 21（2）：101（图）	Yang L. H. & Zhang Y. L.
284	Cicadellidae		Angustella		Angustella albonotata		Angustella albonotata Yang et Zhang	1999													1♂1♀	Yunnan Province, Xishuangbanna Dai Autonomous Prefecture, Menghai County, Meng'e Town	22.18	100.33	1958-08-09		Entomotaxonomia 21(2): 101	昆虫分类学报 21（2）：101（图）	Yang L. H. & Zhang Y. L.
285	Cicadellidae		Angustella		Angustella albonotata		Angustella albonotata Yang et Zhang	1999													4♀♀	Yunnan Province, Xishuangbanna Dai Autonomous Prefecture, Menghai County, Meng'e Town	22.18	100.33	1958-08-04,1958-08-08,1958-08-09		Entomotaxonomia 21(2): 101	昆虫分类学报 21（2）：101（图）	Yang L. H. & Zhang Y. L.
286	Cicadellidae		Angustella		Angustella albonotata		Angustella albonotata Yang et Zhang	1999													1♀	Yunnan Province, Xishuangbanna Dai Autonomous Prefecture, Menghai County, Meng'e Town	22.18	100.33	1958-08-04	IZAS	Entomotaxonomia 21(2): 101	昆虫分类学报 21（2）：101（图）	Yang L. H. & Zhang Y. L.
287	Cicadellidae		Angustella		Angustella leucostriata		Angustella leucostriata Li et Wang	1991	♂	Guizhou Province, Zunyi City, Suiyang County, Kuankuoshui	28.24	107.20	1984-08-01/1984-08-04	GU	♀	Guizhou Province, Zunyi City, Suiyang County, Kuankuoshui Nature Reserve	28.24	107.20	1984-08-01/1984-08-04	GU	7♂♂15♀♀	Guizhou Province, Zunyi City, Suiyang County, Kuankuoshui Nature Reserve	28.24	107.20	1984-08-01/1984-08-04	GU	Agriculture and Forestry Insect Fauna of Guizhou. Zizhong Li&Lianmin Wang eds., Vol. 4: 51	贵州农林昆虫志IV李子忠、汪廉敏主编51（图）	Li Z. Z. & Wang L. M.
288	Cicadellidae		Angustella		Angustella leucostriata		Angustella leucostriata Li et Wang	1991													5♂♂9♀♀	Guizhou Province, Qiandongnan Miao and Dong Autonomous Prefecture, Wangmo County	25.18	106.10	1986-06-15/1986-06-17	GU	Agriculture and Forestry Insect Fauna of Guizhou. Zizhong Li&Lianmin Wang eds., Vol. 4: 51	贵州农林昆虫志IV李子忠、汪廉敏主编51（图）	Li Z. Z. & Wang L. M.
289	Cicadellidae		Angustella		Angustella longipyga		Angustella longipyga Li et Wang	2003	♂	Yunnan Province, Dehong Autonomous Prefecture, Yingjiang County	24.71	97.93	2002-07-02/2002-07-04	GU							7♂♂9♀♀	Yunnan Province, Dehong Autonomous Prefecture, Yingjiang County	24.71	97.93	2002-07-02/2002-07-04	GU	Acta Zootaxonomica Sinica 28(4): 709	动物分类学报 28（4）：709（图）	Li Z. Z. & Wang L. M.
290	Cicadellidae		Angustella		Angustella nigricarina		Angustella nigricarina Li	1986	♂	Guizhou Province, Bijie City	27.40	105.33	1977-09-05	GU	♀	Guizhou Province, Bijie City	27.40	105.33	1977-09-05	GU	2♂♂4♀♀	Guizhou Province, Bijie City	27.30	105.30	1958-07-25		Acta Zootaxonomica Sinica 28(4): 709	动物分类学报 28（4）：709（图）	Li Z. Z.
291	Cicadellidae		Angustella		Angustella nigricarina		Angustella nigricarina Li	1986													2♀♀	Guizhou Province, Qiannan Buyi and Miao Autonomous Prefecture, Pingtang County	25.82	107.32	1981-07-11		Acta Zootaxonomica Sinica 28(4): 709	动物分类学报 28（4）：709（图）	Li Z. Z.
292	Cicadellidae		Angustella		Angustella nigricarina		Angustella nigricarina Li	1986													4♂♂2♀♀	Guizhou Province, Liupanshui City, Panxian County	25.71	104.47	1983-08-07	GU	Acta Zootaxonomica Sinica 11(3): 309	动物分类学报 11（3）：309（图）	Li Z. Z.
293	Cicadellidae		Angustella		Angustella nigrinota		Angustella nigrinota Yang et Zhang	1999	♂	Yunnan Province, Xishuangbanna Dai Autonomous Prefecture	22.01	100.80	1958-07-25	IZAS	♀	Yunnan Province, Xishuangbanna Dai Autonomous Prefecture	22.01	100.80	1958-07-25	IZAS							Entomotaxonomia 21(2): 103	昆虫分类学报 21（2）：103（图）	Yang L. H. & Zhang Y. L.
294	Cicadellidae		Angustella		Angustella rufipenna		Angustella rufipenna Li et Wang	2003	♂	Yunnan Province, Baoshan City, Longling County	24.59	98.69	2002-07-24/2002-07-25	GU							11♂♂8♀♀	Yunnan Province, Baoshan City, Longling County	24.59	98.69	2002-07-24/2002-07-25	GU	Acta Zootaxonomica Sinica 28(4): 709	动物分类学报 28（4）：709（图）	Li Z. Z. & Wang L. M.
295	Coreidae		Anhomoeus		Anhomoeus fusiformis		Anhomoeus fusiformis Hsiao	1963	♀	Yunnan Province, Pu'er City	22.83	100.97	1956-05-09	IZAS	♂	Yunnan Province, Pu'er City, Simao District	22.79	100.98	1955-06-14	IZAS	♂♀	Yunnan Province, Baoshan City, Longling County	24.59	98.69		IZAS	Acta Entomologica Sinica 12(3): 327	昆虫学报 12（3）：327（图）	Xiao C. Y.
296	Coreidae		Anhomoeus		Anhomoeus fusiformis		Anhomoeus fusiformis Hsiao	1963														Yunnan Province, Pu'er City	22.83	100.97			Acta Entomologica Sinica 12(3): 327	昆虫学报 12（3）：327（图）	Xiao C. Y.
297	Coreidae		Anhomoeus		Anhomoeus fusiformis		Anhomoeus fusiformis Hsiao	1963														Yunnan Province, Xishuangbanna Dai Autonomous Prefecture, Jinghong County, Xiaomengyang	22.09	100.90			Acta Entomologica Sinica 12(3): 327	昆虫学报 12（3）：327（图）	Xiao C. Y.
298	Coreidae		Anhomoeus		Anhomoeus fusiformis		Anhomoeus fusiformis Hsiao	1963														Yunnan Province, Pu'er City, Mojiang County	23.43	101.69			Acta Entomologica Sinica 12(3): 327	昆虫学报 12（3）：327（图）	Xiao C. Y.
299	Coreidae		Anhomoeus		Anhomoeus fusiformis		Anhomoeus fusiformis Hsiao	1963														Yunnan Province, Pu'er City, Simao District	22.79	100.98			Acta Entomologica Sinica 12(3): 327	昆虫学报 12（3）：327（图）	Xiao C. Y.
300	Cicadellidae		Anidiocerus		Anidiocerus bimaculatus		Anidiocerus bimaculatus Zhang, Li et Qi	2008	♂	Hainan Province, Ledong County, Jianfengling	18.80	108.87	1997-05-15	GU													Acta Zootaxonomica Sinica 33(1): 143-146	Acta Zootaxonomica Sinica 33(1): 143-146	Zhang B. , Li Z. Z. & Qi B. Y.
301	Cicadellidae		Anidiocerus		Anidiocerus brevispinus		Anidiocerus brevispinus Xue & Zhang	2013	♂	Shaanxi Province, Ankang City, Ningshan County, Huoditang	33.43	108.45	2000-07-21	NWAFU							1♀	Shaanxi Province, Ankang City, Ningshan County, Huoditang	33.43	108.45	1984-07-03	NWAFU	Zootaxa 3746(3): 481-488	Zootaxa 3746(3): 481-488	Xue Q. Q. , Webb M. D. & Zhang Y. L.
302	Cicadellidae		Anidiocerus		Anidiocerus curvatus		Anidiocerus curvatus Zhang Li et Qi	2008	♂	Guizhou Province, Leishan County, Fangxiang Town, Leigong Mountain	27.15	108.75	2005-05-31	GU													Acta Zootaxonomica Sinica 33(1): 143-146	Acta Zootaxonomica Sinica 33(1): 143-146	Zhang B. , Li Z. Z. & Qi B. Y.
303	Cicadellidae		Anidiocerus		Anidiocerus flavidus		Anidiocerus flavidus Cai et Shen	1998	♂	Henan Province, Sanmenxia City, Lushi County, Qi River Forest Farm	33.78	110.88	1996-07-25	AAU							2♀♀	Henan Province, Sanmenxia City, Lushi County, Qi River Forest Farm	33.78	110.88	1996-07-25	AAU	The Fauna and Taxonomy of Insects in Henan, Insects of The Mountains Funiu(1). Xiaocheng Shen&Zhenya Shi eds., Vol.2: 28	河南昆虫分类区系研究（第二卷）伏牛山区昆虫（一）申效诚、时振亚主编28（图）	Cai P. & Shen X. C.
304	Cicadellidae		Anidiocerus		Anidiocerus longimus		Anidiocerus longimus Xue & Zhang	2013	♂	Zhejiang Province, Lishui City, Longquan County, Fengyang Mountain	27.89	119.18	2007-07-29	NWAFU							1♂	Zhejiang Province, Lishui City, Longquan County, Fengyang Mountain, Fengyang Lake	27.87	119.19	2008-08-01	NWAFU	Zootaxa 3746(3): 481-488	Zootaxa 3746(3): 481-488	Xue Q. Q. , Webb M. D. & Zhang Y. L.
305	Notonectidae		Anisops		Anisops protracta	Anisops nasutus	Anisops protracta Liu et Zheng	1990	♂	Guangxi Province, Nanning City	22.82	108.37	1964-06-29	NKU							1♂	Guangxi Province, Nanning City	22.82	108.37	1964-06-29	NKU	Acta Zootaxonomica Sinica 15(3): 349	动物分类学报 15（3）：349（图）	Liu G. Q. & Zheng L. Y.
306	Aphididae		Anoecia		Anoecia degenerifascia		Anoecia degenerifascia Qiao & Yang	2008	apterous viviparous female	Shanxi Province, Yangcheng County, Manghe	35.24	112.46	2003-06-18	IZAS							3 apterous viviparous females	Shanxi Province, Jincheng City, Yangcheng County, Manghe	35.43	112.37	2003-06-18	IZAS	Oriental Insects 42(1): 251-268	Oriental Insects 42(1): 251-268	Yang J. Y. , Jiang L. Y. & Qiao G. X.
307	Aphididae		Anoecia		Anoecia similiradiciphaga		Anoecia similiradiciphaga Qiao & Jiang	2008	apterous viviparous female	Gansu Province, Xihe County	34.00	105.20	1987-08-03	IZAS							1 alate viviparous female				1981-04-27	IZAS	Oriental Insects 42(1): 251-268	Oriental Insects 42(1): 251-268	Yang J. Y. , Jiang L. Y. & Qiao G. X.
308	Aphididae		Anoecia		Anoecia similiradiciphaga		Anoecia similiradiciphaga Qiao & Jiang	2008													1 alate viviparous female	Jiangsu Province, Nanjing City	32.06	118.80	1981-05-18	IZAS	Oriental Insects 42(1): 251-268	Oriental Insects 42(1): 251-268	Yang J. Y. , Jiang L. Y. & Qiao G. X.
309	Aphididae		Anoecia		Anoecia similiradiciphaga		Anoecia similiradiciphaga Qiao & Jiang	2008													3 apterous viviparous females 2 alate viviparous females	Liaoning Province, Shenyang City	41.68	123.46	1982-06-04	IZAS	Oriental Insects 42(1): 251-268	Oriental Insects 42(1): 251-268	Yang J. Y. , Jiang L. Y. & Qiao G. X.
310	Aphididae		Anoecia		Anoecia similiradiciphaga		Anoecia similiradiciphaga Qiao & Jiang	2008													1 alate viviparous female	Liaoning Province, Shenyang City	41.68	123.46	1983-05-31	IZAS	Oriental Insects 42(1): 251-268	Oriental Insects 42(1): 251-268	Yang J. Y. , Jiang L. Y. & Qiao G. X.
311	Aphididae		Anoecia		Anoecia similiradiciphaga		Anoecia similiradiciphaga Qiao & Jiang	2008													1 apterous viviparous female 2 alate viviparous females	Liaoning Province, Shenyang City	41.68	123.46	1984-05-24	IZAS	Oriental Insects 42(1): 251-268	Oriental Insects 42(1): 251-268	Yang J. Y. , Jiang L. Y. & Qiao G. X.
312	Aphididae		Anoecia		Anoecia similiradiciphaga		Anoecia similiradiciphaga Qiao & Jiang	2008													4 apterous viviparous females	Jiangsu Province, Nanjing City	31.30	120.59	1987-08-03	IZAS	Oriental Insects 42(1): 251-268	Oriental Insects 42(1): 251-268	Yang J. Y. , Jiang L. Y. & Qiao G. X.
313	Anthocoridae		Anthocoris		Anthocoris ailaoanus		Anthocoris ailaoanus Bu et Zheng	1991	♂	Yunnan Province, Ailao Mountain, Xujiaba	24.29	101.20	1982-10-22	NKU							6♂♂14♀♀	Sichuan Province, Ya'an City, Baoxing County	30.36	102.81		NKU	Acta Zootaxonomica Sinica 16(1): 90	动物分类学报 16（1）：90（图）	Bu W. J. & Zheng L. Y.
314	Anthocoridae		Anthocoris		Anthocoris ailaoanus		Anthocoris ailaoanus Bu et Zheng	1991														Sichuan Province, Tibetan Qiang Autonomous Prefecture of Ngawa, Xiaojin County	31.00	102.36			Acta Zootaxonomica Sinica 16(1): 90	动物分类学报 16（1）：90（图）	Bu W. J. & Zheng L. Y.
315	Anthocoridae		Anthocoris		Anthocoris alpinus		Anthocoris alpinus Zheng	1984	♂	Sichuan Province, Ya'an City, Baoxing County, Qiaoqi Town	30.68	102.76	1963-05-27	NKU	♀	Sichuan Province, Ya'an City, Baoxing County, Qiaoqi Town	30.67	102.75	1963-05-23	NKU	3♀♀	Tibet Province, Nyingchi City, Bomê County, Yigong Town	30.10	95.09		CAU	Acta Zootaxonomica Sinica 9(1): 63	动物分类学报 9（1）：63（图）	Zheng L. Y.
316	Anthocoridae		Anthocoris		Anthocoris angustatus		Anthocoris angustatus Zheng	1984	♂	Sichuan Province, Ya'an City, Baoxing County, Qiaoqi Town	30.68	102.76	1963-06-25	NKU													Acta Zootaxonomica Sinica 9(1): 63	动物分类学报 9（1）：63（图）	Zheng L. Y.
317	Anthocoridae		Anthocoris		Anthocoris armatus		Anthocoris armatus Bu et Zheng	1991	♀	Yunnan Province, Yuxi City, Xinping County, Ailao Mountain, Xujiaba	24.07	101.99	1982-03-22	NKU		Yunnan Province, Yuxi City, Xinping County, Ailao Mountain, Xujiaba	24.07	101.99	1982-03-22		3♂♂11♀♀						Acta Zootaxonomica Sinica 16(1): 90	动物分类学报 16（1）：90（图）	Bu W. J. & Zheng L. Y.
318	Anthocoridae		Anthocoris		Anthocoris atricornis		Anthocoris atricornis Bu et Zheng	1991	♂	Yunnan Province, Nujiang of the Lisu Autonomous Prefecture, Lushui County, Yaojiaping	25.96	98.72	1981-06-06	IZAS													Acta Zootaxonomica Sinica 16(1): 89	动物分类学报 16（1）：89（图）	Bu W. J. & Zheng L. Y.
319	Anthocoridae		Anthocoris		Anthocoris concinnus		Anthocoris concinnus Bu et Zheng	1991	♀	Tibet Province, Shigatse City, Nyalam County, Zhangmu Town	27.97	85.97	1986-08	NKU													Acta Zootaxonomica Sinica 16(1): 94	动物分类学报 16（1）：94（图）	Bu W. J. & Zheng L. Y.
320	Anthocoridae		Anthocoris		Anthocoris dimorphus		Anthocoris dimorphus Zheng	1984	♀	Sichuan Province, Emei Mountain, Jiulaodong	29.58	103.44	1957-06-13	NKU	♂	Sichuan Province, Emei Mountain	29.58	103.44	1955-06-09	IZAS	9♀♀	Sichuan Province, Emei Mountain	29.58	103.44	1957-06-13	IZAS	Acta Zootaxonomica Sinica 9(1): 64	动物分类学报 9（1）：64（图）	Zheng L. Y.
321	Anthocoridae		Anthocoris		Anthocoris dividens		Anthocoris dividens Bu et Zheng	2001	♂	Yunnan Province, Lijiang City	26.85	100.23	1979-08-04	NKU							1♂1♀	Yunnan Province, Lijiang City	26.85	100.23	1979-08-06		Fauna Sinica 24: 144	中国动物志 24：144（图）	Bu W. J. & Zheng L. Y.
322	Anthocoridae		Anthocoris		Anthocoris dividens		Anthocoris dividens Bu et Zheng	2001													1♀	Yunnan Province, Lijiang City	26.85	100.23	1979-08-05		Fauna Sinica 24: 144	中国动物志 24：144（图）	Bu W. J. & Zheng L. Y.
323	Anthocoridae		Anthocoris		Anthocoris dividens		Anthocoris dividens Bu et Zheng	2001													1♀	Yunnan Province, Lijiang City	27.03	100.26	1979-08-13		Fauna Sinica 24: 144	中国动物志 24：144（图）	Bu W. J. & Zheng L. Y.
324	Anthocoridae		Anthocoris		Anthocoris dividens		Anthocoris dividens Bu et Zheng	2001													2♀♀	Yunnan Province, Lijiang City, Yulong Snow Mountain	27.03	100.26	1979-08-11/1979-08-12		Fauna Sinica 24: 144	中国动物志 24：144（图）	Bu W. J. & Zheng L. Y.
325	Anthocoridae		Anthocoris		Anthocoris dividens		Anthocoris dividens Bu et Zheng	2001													1♀	Yunnan Province, Lijiang City, Yulong Snow Mountain	27.03	100.26	1979-03-17		Fauna Sinica 24: 144	中国动物志 24：144（图）	Bu W. J. & Zheng L. Y.
326	Anthocoridae		Anthocoris		Anthocoris dividens		Anthocoris dividens Bu et Zheng	2001													2♂♂1♀	Yunnan Province, Baoshan City, Longyang District, Taibao Mountain	25.12	99.15	1979-03-22		Fauna Sinica 24: 144	中国动物志 24：144（图）	Bu W. J. & Zheng L. Y.
327	Anthocoridae		Anthocoris		Anthocoris dividens		Anthocoris dividens Bu et Zheng	2001													1♀	Yunnan Province, Xishuangbanna Dai Autonomous Prefecture, Menghai County, Chengguan	21.95	100.45	1979-10-06		Fauna Sinica 24: 144	中国动物志 24：144（图）	Bu W. J. & Zheng L. Y.
328	Anthocoridae		Anthocoris		Anthocoris dividens		Anthocoris dividens Bu et Zheng	2001													1♀						Fauna Sinica 24: 144	中国动物志 24：144（图）	Bu W. J. & Zheng L. Y.
329	Anthocoridae		Anthocoris		Anthocoris dividens		Anthocoris dividens Bu et Zheng	2001													1♀	Yunnan Province, Kunming to Lijiang on the way	30.03	101.01	1979-03-01/1979-03-03		Fauna Sinica 24: 144	中国动物志 24：144（图）	Bu W. J. & Zheng L. Y.
330	Anthocoridae		Anthocoris		Anthocoris dividens		Anthocoris dividens Bu et Zheng	2001													1♀	Sichuan Province, Tibetan Autonomous Prefecture of Garzê, Yajiang County	30.03	101.01	1985-08-09	NKU	Fauna Sinica 24: 144	中国动物志 24：144（图）	Bu W. J. & Zheng L. Y.
331	Anthocoridae		Anthocoris		Anthocoris elongatus		Anthocoris elongatus Zheng	1982	♂	Tibet Province, Rikaze City, Yadong County	27.48	88.91	1978-08-22	CAU													Entomotaxonomia 4(3): 199	昆虫分类学报 4（3）：199（图）	Zheng L. Y.
332	Anthocoridae		Anthocoris		Anthocoris expansus		Anthocoris expansus Bu	1995	♂	Gansu Province, Yuzhong County	35.84	104.11	1993-08-04	NKU							10♂♂	Gansu Province, Lanzhou City, Yuzhong County	35.84	104.11	1993-08-04	NKU	Entomotaxonomia 17(3): 205	昆虫分类学报 17（3）：205（图）	Bu W. J.
333	Anthocoridae		Anthocoris		Anthocoris expansus		Anthocoris expansus Bu	1995													3♂♂	Gansu Province, Longnan City, Wenxian County	34.59	105.73	1988-07-21	NKU	Entomotaxonomia 17(3): 205	昆虫分类学报 17（3）：205（图）	Bu W. J.
334	Anthocoridae		Anthocoris		Anthocoris expansus		Anthocoris expansus Bu	1995													1♂	Gansu Province, Tianshui City	34.59	105.73	1993-08-08	NKU	Entomotaxonomia 17(3): 205	昆虫分类学报 17（3）：205（图）	Bu W. J.
335	Anthocoridae		Anthocoris		Anthocoris expansus		Anthocoris expansus Bu	1995													1♂	Sichuan Province, Ya'an City, Baoxing County	30.37	102.81	1963-07-25	NKU	Entomotaxonomia 17(3): 205	昆虫分类学报 17（3）：205（图）	Bu W. J.
336	Anthocoridae		Anthocoris		Anthocoris fasciatus		Anthocoris fasciatus Bu et Zheng	1990	♀	Yunnan Province, Chuxiong Yi Autonomous Prefecture, Chuxiong City, Wuding County, Shizi Mountain	25.53	102.38	1986-08-10	NKU													Acta Entomologica Sinica 33(3): 330	昆虫学报 33（3）：330（图）	Bu W. J. & Zheng L. Y.
337	Anthocoridae		Anthocoris		Anthocoris gracilis		Anthocoris gracilis Zheng	1984	♀	Sichuan Province, Emei Mountain, Baoguosi	29.57	103.44	1957-05-08	NKU	♂	Sichuan Province, Emei Mountain, Baoguosi	29.57	103.44	1957-05-11	NKU	3♀♀	Sichuan Province, Emei Mountain, Baoguosi	29.57	103.44	1957-05-08/1957-05-11	NKU	Acta Zootaxonomica Sinica 9(1): 65	动物分类学报 9（1）：65（图）	Zheng L. Y.
338	Anthocoridae		Anthocoris		Anthocoris himalayanus		Anthocoris himalayanus Zheng	1982	♀	Tibet Province, Rikaze City, Yadong County	27.48	88.91	1978-08-20	CAU							1♀	Tibet Province, Rikaze City, Yadong County	27.48	88.91	1978-08-20	CAU	Entomotaxonomia 4(3): 201	昆虫分类学报 4（3）：201（图）	Zheng L. Q.
339	Anthocoridae		Anthocoris		Anthocoris hirsutus		Anthocoris hirsutus Zheng	1982	♀	Tibet Province, Nyingchi City, Bomê County, Yigong Town	30.10	95.09	1978-06-13	CAU													Entomotaxonomia 4(3): 200	昆虫分类学报 4（3）：200（图）	Zheng L. Y.
340	Anthocoridae		Anthocoris		Anthocoris hiurai		Anthocoris hiurai Bu et Zheng	2001	♂	Gansu Province, Lanzhou City, Yuzhong County, Lianta Town, Majiasi Village	35.88	104.04	1993-08-04	NKU													Fauna Sinica 24: 142	中国动物志 24：142（图）	Bu W. J. & Zheng L. Y.
341	Anthocoridae		Anthocoris		Anthocoris hsiaoi		Anthocoris hsiaoi Bu et Zheng	1991	♂	Sichuan Province, Tibetan Qiang Autonomous Prefecture of Ngawa, Li County, Wolong	31.05	103.08	1985-08-17	NKU							1♂3♀♀	Sichuan Province, Tibetan Qiang Autonomous Prefecture of Ngawa, Li County, Wolong	30.88	102.98	1985-08-17	NKU	Acta Zootaxonomica Sinica 16(1): 92	动物分类学报 16（1）：92（图）	Bu W. J. & Zheng L. Y.
342	Anthocoridae		Anthocoris		Anthocoris hsiaoi		Anthocoris hsiaoi Bu et Zheng	1991													1♂	Shaanxi Province, Nanping	33.00	106.94		NKU	Acta Zootaxonomica Sinica 16(1): 92	动物分类学报 16（1）：92（图）	Bu W. J. & Zheng L. Y.
343	Anthocoridae		Anthocoris		Anthocoris hsiaoi		Anthocoris hsiaoi Bu et Zheng	1991													1♂1♀	Shaanxi Province, Hanzhong City, Nanzheng County	33.00	106.94		NKU	Acta Zootaxonomica Sinica 16(1): 92	动物分类学报 16（1）：92（图）	Bu W. J. & Zheng L. Y.
344	Anthocoridae		Anthocoris		Anthocoris kerzhneri		Anthocoris kerzhneri Bu et Zheng	2001	♂	Sichuan Province, Emei Mountain, Baoguosi	29.57	103.44	1959-05-08	NKU							1♂	Sichuan Province, Emei Mountain, Xixiangchi	29.57	103.44	1957-07-08		Fauna Sinica 24: 123	中国动物志 24：123（图）	Bu W. J. & Zheng L. Y.
345	Anthocoridae		Anthocoris		Anthocoris kerzhneri		Anthocoris kerzhneri Bu et Zheng	2001													1♀	Sichuan Province, Emei Mountain, Baoguosi	29.58	103.44	1957-07-11		Fauna Sinica 24: 123	中国动物志 24：123（图）	Bu W. J. & Zheng L. Y.
346	Anthocoridae		Anthocoris		Anthocoris kerzhneri		Anthocoris kerzhneri Bu et Zheng	2001													1♂	Sichuan Province, Emei Mountain, Jiulaodong	29.58	103.44	1957-08-18		Fauna Sinica 24: 123	中国动物志 24：123（图）	Bu W. J. & Zheng L. Y.
347	Anthocoridae		Anthocoris		Anthocoris kerzhneri		Anthocoris kerzhneri Bu et Zheng	2001													1♀	Sichuan Province, Emei Mountain, Jiulaodong	29.58	103.44	1957-08-26		Fauna Sinica 24: 123	中国动物志 24：123（图）	Bu W. J. & Zheng L. Y.
348	Anthocoridae		Anthocoris		Anthocoris kerzhneri		Anthocoris kerzhneri Bu et Zheng	2001													1♀	Sichuan Province, Emei Mountain, Chudian	29.56	103.36	1957-06-28		Fauna Sinica 24: 123	中国动物志 24：123（图）	Bu W. J. & Zheng L. Y.
349	Anthocoridae		Anthocoris		Anthocoris kerzhneri		Anthocoris kerzhneri Bu et Zheng	2001													7♂♂	Sichuan Province, Tibetan Qiang Autonomous Prefecture of Ngawa, Xiaojin County, Lianghekou	32.01	102.62	1963-08-18	NKU	Fauna Sinica 24: 123	中国动物志 24：123（图）	Bu W. J. & Zheng L. Y.
350	Anthocoridae		Anthocoris		Anthocoris marginatus		Anthocoris marginatus Zheng	1982	♂	Tibet Province, Nagqu City, Biru County, Zhada	31.19	93.65	1976-06-30	CAU							1♂	Tibet Province, Nagqu City, Biru County, Zhada	31.19	93.65	1976-06-29	CAU	Entomotaxonomia 4(3): 200	昆虫分类学报 4（3）：200（图）	Zheng L. Y.
351	Anthocoridae		Anthocoris		Anthocoris montanus		Anthocoris montanus Zheng	1984	♂	Sichuan Province, Tibetan Qiang Autonomous Prefecture of Ngawa, Xiaojin County, Lianghekou	30.69	102.45	1963-08-15	NKU	♀	Sichuan Province, Tibetan Qiang Autonomous Prefecture of Ngawa, Xiaojin County, Lianghekou	30.69	102.45	1963-09-02	NKU	39♀♀76♂♂	Sichuan Province, Tibetan Qiang Autonomous Prefecture of Ngawa, Xiaojin County	31.00	102.36		NKU	Acta Zootaxonomica Sinica 9(1): 62	动物分类学报 9（1）：62（图）	Zheng L. Y.
352	Anthocoridae		Anthocoris		Anthocoris notatotibialis		Anthocoris notatotibialis Bu et Zheng	2001	♂	Shaanxi Province, Hanzhong City, Liuba County	33.69	106.86	1994-08-03	NKU							3♀♀	Shaanxi Province, Hanzhong City, Liuba County, Miaotaizi	33.69	106.86	1994-08-03	NKU	Fauna Sinica 24: 160	中国动物志 24：160（图）	Bu W. J. & Zheng L. Y.
353	Anthocoridae		Anthocoris		Anthocoris pericarti		Anthocoris pericarti Bu et Zheng	2001	♂	Gansu Province, Lanzhou City, Yuzhong County, Lianta Town, Majiasi Village	35.88	104.04	1993-08-04	NKU							5♂♂	Gansu Province, Lanzhou City, Yuzhong County, Lianta Town, Majiasi Village	35.88	104.04	1993-08-04		Fauna Sinica 24: 123	中国动物志 24：123（图）	Bu W. J. & Zheng L. Y.
354	Anthocoridae		Anthocoris		Anthocoris pericarti		Anthocoris pericarti Bu et Zheng	2001													3♂♂	Gansu Province, Lanzhou City, Yongdeng County, Liangcheng, Tulugou	36.59	102.85	1993-08-18	NKU	Fauna Sinica 24: 123	中国动物志 24：123（图）	Bu W. J. & Zheng L. Y.
355	Anthocoridae		Anthocoris		Anthocoris qinlingensis		Anthocoris qinlingensis Bu et Zheng	1990	♂	Shaanxi Province, Qinling Mountain	33.37	119.38	1916-08-22	NKU	♀	Shaanxi Province, Qinling Mountain	33.37	119.38	1916-08-22	NKU	5♂♂3♀♀	Shaanxi Province, Qingling Mountain	33.77	108.48		NKU	Acta Entomologica Sinica 33(3): 330	昆虫学报 33（3）：330（图）	Bu W. J. & Zheng L. Y.
356	Anthocoridae		Anthocoris		Anthocoris yangi		Anthocoris yangi Bu et Zheng	1991	♀	Yunnan Province, Yuxi City, Xinping County, Ailao Mountain, Xujiaba	24.07	101.99	1982-03-04	NKU							1♂3♀♀	Yunnan Province, Yuxi City, Xinping County, Ailao Mountain, Xujiaba	24.07	101.99	1982-03-04	NKU	Acta Zootaxonomica Sinica 16(1): 90	动物分类学报 16（1）：90（图）	Bu W. J. & Zheng L. Y.
357	Anthocoridae		Anthocoris		Anthocoris yunnanus		Anthocoris yunnanus Zheng	1984	♂	Yunnan Province, Honghe Hani-Yi Autonomous Prefecture, Pingbian County, Dawei Mountain	23.01	103.64	1956-06-23	IZAS													Acta Zootaxonomica Sinica 9(1): 65	动物分类学报 9（1）：65（图）	Zheng L. Y.
358	Anthocoridae		Anthocoris		Anthocoris zoui		Anthocoris zoui Bu et Zheng	2001	♂	Yunnan Province, Kunming City, Huahongdong	25.06	102.61	1987-04-20	NKU							3♂♂5♀♀	Yunnan Province, Kunming City, Huahongdong	24.87	102.85	1987-04-20	NKU	Fauna Sinica 24: 130	中国动物志 24：130（图）	Bu W. J. & Zheng L. Y.
359	Anthocoridae		Anthocoris		Anthocoris zoui		Anthocoris zoui Bu et Zheng	2001													1♂	Yunnan Province, Kunming City	24.87	102.85	1940-07	NKU	Fauna Sinica 24: 130	中国动物志 24：130（图）	Bu W. J. & Zheng L. Y.
360	Anthocoridae		Anthocoris		Anthocoris zoui		Anthocoris zoui Bu et Zheng	2001													1♂	Yunnan Province, Baoshan City, Tengchong County	25.02	98.49	1981-04-27	NKU	Fauna Sinica 24: 130	中国动物志 24：130（图）	Bu W. J. & Zheng L. Y.
361	Anthocoridae		Anthocoris		Anthocoris zoui		Anthocoris zoui Bu et Zheng	2001													1♂	Yunnan Province, Kunming City, Huahongdong	25.06	102.61	1973-05-17	KZAS	Fauna Sinica 24: 130	中国动物志 24：130（图）	Bu W. J. & Zheng L. Y.
362	Anthocoridae		Anthocoris		Anthocoris zoui		Anthocoris zoui Bu et Zheng	2001													1♂	Yunnan Province, Kunming City, Huahongdong	25.06	102.61	1981-03-30	KZAS	Fauna Sinica 24: 130	中国动物志 24：130（图）	Bu W. J. & Zheng L. Y.
363	Anthocoridae		Anthocoris		Anthocoris zoui		Anthocoris zoui Bu et Zheng	2001													1♀	Yunnan Province, Kunming City, Huahongdong	25.06	102.61	1982-07-27	KZAS	Fauna Sinica 24: 130	中国动物志 24：130（图）	Bu W. J. & Zheng L. Y.
364	Membracidae		Antialcidas		Antialcidas binodulus		Antialcidas binodulus Cai et Xu	2004	♂	Guangxi Province, Luocheng County, Pingying	24.77	108.90	2003-07-31	SU													Entomotaxonomia 26(4): 261	昆虫分类学报 26（4）：261（图）	Cai P. & Xu R. X.
365	Membracidae		Antialcidas		Antialcidas callichromus		Antialcidas callichromus Yuan, Chou et Cui	1992	♀	Yunnan Province, Baoshan City, Tengchong County	25.02	98.49	1955-05-10	IZAS							1♀	Yunnan Province, Baoshan City, Gaoligong Mountain, Baihualing	25.41	98.76	1979-05-16	IZAS	Insects of The Hengduan Mountains Region. Shixiang Chen ed., Vol.1: 192	横断山昆虫陈世骧主编1：192（图）	Yuan F. , Zhou Y. & Cui Z. X.
366	Membracidae		Antialcidas		Antialcidas floripennae		Antialcidas floripennae Yuan et Cui	1988	♀	Tibet Province, Nyingchi City, Medog County	29.33	95.33	1983-06-17	IZAS													Insects of MT. Namjagbarwa Region of Xizang. Fusheng Huang ed., P142	西藏南迦巴瓦峰地区昆虫黄复生主编142（图）	Yuan F. & Cui Z. X.
367	Membracidae		Antialcidas		Antialcidas guizhouensis		Antialcidas guizhouensis Yuan et Zhang	2002	♀	Guizhou Province, Guiyang City	26.33	106.69	1984-05-12	NWAFU													Fauna Sinica 28: 286	中国动物志 28：286（图）	Yuan F. & Zhou Y.
368	Membracidae		Antialcidas		Antialcidas hyalopterus		Antialcidas hyalopterus Chou et Yuan	1983	♂	Sichuan Province, Emei Mountain	29.56	103.44	1957-04-17	NWAFU													Entomotaxonomia 5(2): 134	昆虫分类学报 5（2）：134（图）	Zhou Y. & Yuan F.
369	Pseudococcidae		Antonina		Antonina hubeiana		Antonina hubeiana Wu	2001	♀	Hubei Province, Wufeng County, Houhe Nature Reserve	30.08	110.63	1999-07-12	CAU													Journal of Beijing Forestry University 23(2): 44	北京林业大学学报23（2）：44（图）	Wu S. A.
370	Pseudococcidae		Antonina		Antonina nanlingensis		Antonina nanlingensis Wu & Lu	2012	♀	Guangdong Province, Ruyuan County, Nanling National Forest Park	23.20	115.23	2011-08-22	BFUC							11 adult females 2 first instar nymphs 4 second instar nymphs	Guangdong Province, Shaoguan City, Ruyuan County, Nanling National Forest Park	24.91	113.08	2011-08-22	BFUC	Zootaxa 3514: 27-42	Zootaxa 3514: 27-42	Wu S. A. , Lu Y. & Nan N.
371	Diaspididae		Aonidiella		Aonidiella pini		Aonidiella pini Young	1988		Sichuan Province, Zigong City, Xinglong	29.27	104.79	1988-09	IPPE													Collected Papers of Entomological Research Vol.8: 189	昆虫学研究集刊（笫八集）189（图）	Yang P. L. & Lu D. H.
372	Delphacidae		Aoyuanus		Aoyuanus furcatus		Aoyuanus furcatus Ding et Chen	2001	♂	Guizhou Province, Sinan County	27.73	108.19		GU							11♂♂12♀♀	Guizhou Province, Tongren City, Sinan County, Tangtou Town	27.73	108.19			Acta Zootaxonomica Sinica 26(3): 328	动物分类学报 26（3）：328（图）	Ding J. H. & Chen X. S.
373	Delphacidae		Aoyuanus		Aoyuanus furcatus		Aoyuanus furcatus Ding et Chen	2001													9♂♂2♀♀	Hunan Province, Shaoyang City, Wugang County, Yun Mountain	26.65	110.63	1999-08-18	GU	Acta Zootaxonomica Sinica 26(3): 328	动物分类学报 26（3）：328（图）	Ding J. H. & Chen X. S.
374	Delphacidae		Aoyuanus		Aoyuanus furcatus		Aoyuanus furcatus Ding et Chen	2001													4♂♂	Zhejiang Province, Lishui City	28.47	119.92	1980-07-06	NJAU	Acta Zootaxonomica Sinica 26(3): 328	动物分类学报 26（3）：328（图）	Ding J. H. & Chen X. S.
375	Cicadellidae		Aparaphysis		Aparaphysis lushuiiensis		Aparaphysis lushuiiensis	2013	♂	Yunnan Province, Lushui County, Chenggan	25.82	98.86	2011-06-06	NWAFU													Zootaxa 3670(3): 362-370	Zootaxa 3670(3): 362-370	Duan Y. N. & Zhang Y. L.
376	Fulgoridae		Aphaena		Aphaena decolora		Aphaena decolora Zhou et Wang	1984	♂	Yunnan Province, Baoshan City, Changning County	24.92	99.79	1979-06-18	NWAFU													Entomotaxonomia 6(2-3): 193	昆虫分类学报 6（2-3）：193（图）	Zhou Y. & Wang S. Z.
377	Aphalaridae		Aphalara		Aphalara bitaeniana		Aphalara bitaeniana Li et Yang	1999	♂	Fujian Province, Nanping City, Jianyang District, Dazhulan	27.70	117.65	1986-08-05	CAU	♀	Fujian Province, Nanping City, Jianyang District, Dazhulan	27.70	117.65	1986-08-05	CAU	31♂♂23♀♀	Fujian Province, Nanping City, Jianyang District, Dazhulan	27.70	117.65	1986-08-05	CAU	Fauna of Insects in Fujian Province of China. Bangkan Huang ed., Vol.2: 468	福建昆虫志（第二卷）黄邦侃主编468（图）	Li F. S. & Yang J. K.
378	Aphelocheiridae		Aphelocheirus		Aphelocheirus ellipsoideus		Aphelocheirus ellipsoideus Liu et Ding	2005	♂	Hainan Province, Lingshui County, Diaoluo Mountain	18.73	109.83	1980-03-31	NKU													Entomotaxonomia 27(4): 272	昆虫分类学报 27（4）：272（图）	Liu G. Q. & Ding J. H.
379	Aphelocheiridae		Aphelocheirus		Aphelocheirus longlingensis		Aphelocheirus longlingensis	2014	♂	Yunnan Province, Longling County	24.59	98.69	2002-04-16	NKU							2♂♀	Yunnan Province, Baoshan City, Longling County, Longxinxueshan	24.59	98.69	2002-04-20	NKU	Zootaxa 3793(2): 222-230	Zootaxa 3793(2): 222-230	Xie T. Y. & Liu G. Q.
380	Aphelocheiridae		Aphelocheirus		Aphelocheirus longlingensis		Aphelocheirus longlingensis	2014													1♂				2002-04-20	NKU	Zootaxa 3793(2): 222-230	Zootaxa 3793(2): 222-230	Xie T. Y. & Liu G. Q.
381	Aphelocheiridae		Aphelocheirus		Aphelocheirus longlingensis		Aphelocheirus longlingensis	2014													2♂♀				2002-04-16	NKU	Zootaxa 3793(2): 222-230	Zootaxa 3793(2): 222-230	Xie T. Y. & Liu G. Q.
382	Aphelocheiridae		Aphelocheirus		Aphelocheirus longlingensis		Aphelocheirus longlingensis	2014													1♀	Yunnan Province, Baoshan City, Longling County, Banglazhang	24.59	98.69	2002-04-18	NKU	Zootaxa 3793(2): 222-230	Zootaxa 3793(2): 222-230	Xie T. Y. & Liu G. Q.
383	Aphelocheiridae		Aphelocheirus		Aphelocheirus menglaensis		Aphelocheirus menglaensis	2015	♂	Yunnan Province, Xishuangbanna Dai Autonomous Prefecture, Mengla County	21.46	101.57	2001-03-24	NKU							2♀♂1♀	Yunnan Province, Xishuangbanna Dai Autonomous Prefecture, Mengla County	21.46	101.57	2001-03-24	NKU	Zootaxa 4058(3): 437-443	Zootaxa 4058(3): 437-443	Xie T. Y. & Liu G. Q.
384	Aphelocheiridae		Aphelocheirus		Aphelocheirus motuoensis		Aphelocheirus motuoensis	2014	♂	Tibet Province, Medog County	29.33	95.33	2013-07-11	NKU							3♂♀5♀♀	Tibet Province, Mêdog County	29.33	95.33	2013-07-11	NKU	Zootaxa 3793(2): 222-230	Zootaxa 3793(2): 222-230	Xie T. Y. & Liu G. Q.
385	Pemphigidae	Aphididae	Aphidounguis		Aphidounguis pomiradicola		Aphidounguis pomiradicola Zhang et Hu	1999	alate viviparous female	Shaanxi Province, Xianyang City, Qianxian County	34.53	108.24	1995-10-16	IZAS							7 alate viviparous females	Shaanxi Province, Xianyang City, Qianxian County	34.53	108.24	1995-10-16	IZAS	Acta Entomologica Sinica 42(1): 64	昆虫学报 42（1）：64（图）	Zhang G. X. , Qiao G. X. , Hu Z. D. & Cao Y.
386	Aphididae		Aphis		Aphis atrata	Aphis craccivora	Aphis atrata Zhang	1981																			Sinozoologia 1: 40	动物学集刊 1：40（图）	Zhang G. X. & Zhong T. S.
387	Aphididae		Aphis		Aphis craccivora usuana		Aphis craccivora usuana Zhang	1981																			Sinozoologia 1: 40	动物学集刊 1：40（图）	Zhang G. X. & Zhong T. S.
388	Aphididae		Aphis		Aphis foeniculivora		Aphis foeniculivora Zhang	1983																			Entomotaxonomia 5(1): 39	昆虫分类学报 5（1）：39（图）	Zhang G. X. & Zhong T. S.
389	Aphididae		Aphis	Xerobion	Aphis kochiae	Xerobion eriosomatinum	Aphis kochiae Zhang et Zhang	2000	apterous viviparous female	Xinjiang Province, Xinyuan County	43.43	83.26	1991-05-15	IZAS							1 apterous viviparous female	Xinjiang Province, Ili Kazak Autonomous Prefecture, Xinyuan County	43.43	83.26	1991-05-15	IZAS	Acta Zootaxonomica Sinica 25(2): 176	动物分类学报 25（2）：176（图）	Zhang L. K. & Zhang G. X.
390	Aphididae		Aphis		Aphis lhasaensis		Aphis lhasaensis Zhang	1981																			Insects of Xizang. Comprehensive Scientific Expedition Team of Qinghai-Tibet Plateau, Chinese Academy of Sciences eds., Vol.1: 257	西藏昆虫（第一册）中国科学院青藏高原综合科学考察队主编257（图）	Zhang G. X. & Zhong T. S.
391	Aphididae		Aphis		Aphis lhasartemisiae		Aphis lhasartemisiae Zhang	1981																			Insects of Xizang. Comprehensive Scientific Expedition Team of Qinghai-Tibet Plateau, Chinese Academy of Sciences eds., Vol.1: 256	西藏昆虫（第一册）中国科学院青藏高原综合科学考察队主编256（图）	Zhang G. X. & Zhong T. S.
392	Aphididae		Aphis		Aphis periplocophila		Aphis periplocophila Zhang	1983																			Entomotaxonomia 5(1): 38	昆虫分类学报 5（1）：38（图）	Zhang G. X. & Zhong T. S.
393	Aphididae		Aphis		Aphis poacyni		Aphis poacyni Zhang et al	1999	apterous viviparous female	Xinjiang Province, Bayingol Mongolian Autonomous Prefecture, Korla City	41.73	86.18	1987-07	IZAS							5 apterous viviparous females 2 alate viviparous females	Xinjiang Province, Bayingol Mongolian Autonomous Prefecture, Korla City	41.73	86.18	1987-07	IZAS	Fauna of Acricultural and Forestry Aphids of Northwest China. Guangxue Zhang ed., P303	西北农林蚜虫志张广学主编303（图）	Zhang G. X.
394	Aphididae		Aphis		Aphis robiniae canavaliae	Aphis craccivora craccivora	Aphis robiniae canavaliae Zhang	1981																			Sinozoologia 1: 42	动物学集刊 1：42（图）	Zhang G. X. & Zhong T. S.
395	Aphididae		Aphis		Aphis smilacisina		Aphis smilacisina Zhang	1983																			Entomotaxonomia 5(1): 38	昆虫分类学报 5（1）：38（图）	Zhang G. X. & Zhong T. S.
396	Aphididae		Aphis		Aphis sophoricola	Aphis cytisorum	Aphis sophoricola Zhang	1981																			Sinozoologia 1: 40	动物学集刊 1：40（图）	Zhang G. X. & Zhong T. S.
397	Aphididae		Aphis		Aphis sywangi		Aphis sywangi Zhang et al	1999	apterous viviparous female	Xinjiang Province, Ruoqiang County, Alagan	40.15	88.36	1960-05-19	IZAS							2 apterous viviparous females	Xinjiang Province, Ruoqiang County, Alagan	39.02	88.17	1960-05-19	IZAS	Fauna of Acricultural and Forestry Aphids of Northwest China. Guangxue Zhang ed., P306	西北农林蚜虫志张广学主编306（图）	Zhang G. X.
398	Aphididae		Aphis		Aphis utilis		Aphis utilis Zhang	1983																			Entomotaxonomia 5(1): 37	昆虫分类学报 5（1）：37（图）	Zhang G. X. & Zhong T. S.
399	Aphididae		Aphis		Aphis yangbajaingana		Aphis yangbajaingana Zhang	1981																			Insects of Xizang. Comprehensive Scientific Expedition Team of Qinghai-Tibet Plateau, Chinese Academy of Sciences eds., Vol.1: 258	西藏昆虫（第一册）中国科学院青藏高原综合科学考察队主编258（图）	Zhang G. X. & Zhong T. S.
400	Cicadellidae		Aphrodes		Aphrodes daiwenicus		Aphrodes daiwenicus Kuoh	1981	♂	Tibet Province, Qamdo City, Chagyab County, Jitang Town	30.73	97.35	1976-07-09	IZAS													Insects of Xizang. Comprehensive Scientific Expedition Team of Qinghai-Tibet Plateau, Chinese Academy of Sciences eds., Vol.1: 198	西藏昆虫（第一册）中国科学院青藏高原综合科学考察队主编198（图）	Ge Z. L.
401	Miridae		Apilophorus		Apilophorus fasciatus		Apilophorus fasciatus Hsiao et Ren	1983	♀	Yunnan Province, Pu'er City	22.83	100.97	1955-04-18	IZAS	♂	Yunnan Province, Pu'er City, Jingdong County	24.45	100.83	1956-05-30	IZAS	1♀	Yunnan Province, Pu'er City, Jingdong County, Huangjia Grave	24.45	100.83	1956-06-05	IZAS	Acta Entomologica Sinica 26(1): 70	昆虫学报 26（1）：70（图）	Xiao C. Y. & Ren S. Z.
402	Pemphigidae	Aphididae	Aplonervoides	Diphyllaphis	Aplonervoides erythrocereus	Diphyllaphis quercus	Aplonervoides erythrocereus Zhang	1992	apterous viviparous female	Hunan Province, Zhangjiajie City, Cili County	29.43	111.14	1988-10-20	IZAS							9 apterous viviparous females	Hunan Province, Zhangjiajie City, Cili County	29.43	111.14	1988-10-20	IZAS	Iconography of Forest Insects in Hunan. Jianwen Peng&Youqiao Liu eds., P138	湖南森林昆虫图鉴彭建文、刘友樵主编138（图）	Zhang G. X.
403	Reduviidae		Apocaucus		Apocaucus sinicus		Apocaucus sinicus Hsiao	1965	♂	Sichuan Province, Emei Mountain	29.58	103.44	1957-07-11	NKU							1♂	Sichuan Province, Emei Mountain	29.58	103.44	1957-06-13		Acta Zootaxonomica Sinica 2(2): 115	动物分类学报 2（2）：115（图）	Xiao C. Y.
404	Reduviidae		Apocaucus		Apocaucus sinicus		Apocaucus sinicus Hsiao	1965													1♂	Sichuan Province, Emei Mountain	29.58	103.44	1957-06-17	NKU	Acta Zootaxonomica Sinica 2(2): 115	动物分类学报 2（2）：115（图）	Xiao C. Y.
405	Miridae		Apolygus		Apolygus gleditsiicola		Apolygus gleditsiicola Lü et Zheng	1997	♂	Henan Province, Anyang City	36.10	114.39	1954-07-07	NKU							3♀♀	Henan Province, Anyang City	36.10	114.39	1954-07-07		Acta Zootaxonomica Sinica 22(2): 162	动物分类学报 22（2）：162（图）	Lv N. & Zheng L. Y.
406	Miridae		Apolygus		Apolygus gleditsiicola		Apolygus gleditsiicola Lü et Zheng	1997													1♀	Hebei Province, Qinhuangdao City, Beidaihe District	39.84	119.49	1954-07-07	NKU	Acta Zootaxonomica Sinica 22(2): 162	动物分类学报 22（2）：162（图）	Lv N. & Zheng L. Y.
407	Miridae		Apolygus		Apolygus medionigritus		Apolygus medionigritus Lü et Zheng	1997	♂	Gansu Province, Lanzhou City, Yuzhong County, Xinglong Mountain	35.80	104.06	1993-07-31	NKU							8♂♂13♀♀	Gansu Province, Lanzhou City, Yuzhong County, Xinglong Mountain	35.80	104.06	1993-07-31	NKU	Acta Zootaxonomica Sinica 22(2): 163	动物分类学报 22（2）：163（图）	Lv N. & Zheng L. Y.
408	Miridae		Apolygus		Apolygus medionigritus		Apolygus medionigritus Lü et Zheng	1997													1♂2♀♀	Gansu Province, Lanzhou City, Yongdeng County, Tulugou	36.69	102.74	1993-08-16	NKU	Acta Zootaxonomica Sinica 22(2): 163	动物分类学报 22（2）：163（图）	Lv N. & Zheng L. Y.
409	Miridae		Apolygus		Apolygus medionigritus		Apolygus medionigritus Lü et Zheng	1997													1♀	Gansu Province, Lanzhou City, Yongdeng County, Tulugou	36.69	102.74	1993-08-18	NKU	Acta Zootaxonomica Sinica 22(2): 163	动物分类学报 22（2）：163（图）	Lv N. & Zheng L. Y.
410	Miridae		Apolygus		Apolygus medionigritus		Apolygus medionigritus Lü et Zheng	1997													6♂♂22♀♀	Gansu Province, Baiyin City, Jingyuan County, Liupan Mountain	36.63	104.36	1992-07-30	NKU	Acta Zootaxonomica Sinica 22(2): 163	动物分类学报 22（2）：163（图）	Lv N. & Zheng L. Y.
411	Miridae		Apolygus		Apolygus medionigritus		Apolygus medionigritus Lü et Zheng	1997													1♀	Gansu Province, Baiyin City, Jingyuan County, Liupan Mountain	36.63	104.36	1980-07-14	NKU	Acta Zootaxonomica Sinica 22(2): 163	动物分类学报 22（2）：163（图）	Lv N. & Zheng L. Y.
412	Miridae		Apolygus		Apolygus medionigritus		Apolygus medionigritus Lü et Zheng	1997													1♂	Sichuan Province, Ya'an City, Baoxing County, Qiaoqi Town	30.67	102.75	1963-06-27	NKU	Acta Zootaxonomica Sinica 22(2): 163	动物分类学报 22（2）：163（图）	Lv N. & Zheng L. Y.
413	Miridae		Apolygus		Apolygus medionigritus		Apolygus medionigritus Lü et Zheng	1997													1♂	Gansu Province, Lanzhou City, Yuzhong County, Mahanshan	35.88	104.10		TNHM	Acta Zootaxonomica Sinica 22(2): 163	动物分类学报 22（2）：163（图）	Lv N. & Zheng L. Y.
414	Miridae		Apolygus		Apolygus medionigritus		Apolygus medionigritus Lü et Zheng	1997													1♂1♀	Shanxi Province, Xinzhou City, Kelan County, Heyeping	38.69	111.59	1933-07-17	TNHM	Acta Zootaxonomica Sinica 22(2): 163	动物分类学报 22（2）：163（图）	Lv N. & Zheng L. Y.
415	Miridae		Apolygus		Apolygus medionigritus		Apolygus medionigritus Lü et Zheng	1997													1♀	Shanxi Province, Xinzhou City, Kelan County, Heyeping	38.69	111.59	1933-08-04	TNHM	Acta Zootaxonomica Sinica 22(2): 163	动物分类学报 22（2）：163（图）	Lv N. & Zheng L. Y.
416	Miridae		Apolygus		Apolygus medionigritus		Apolygus medionigritus Lü et Zheng	1997													1♂	Shanxi Province, Linfen City, Hongtong County, Dapingdi	36.25	111.67	1915-07-17	TNHM	Acta Zootaxonomica Sinica 22(2): 163	动物分类学报 22（2）：163（图）	Lv N. & Zheng L. Y.
417	Miridae		Apolygus		Apolygus nigricostalis		Apolygus nigricostalis Lü et Zheng	1997	♂	Tibet Province, Rikaze City, Gyirong County	28.85	85.30	1984-07-18	IZAS							1♂1♀	Tibet Province, Rikaze City, Gyirong County	28.85	85.30	1984-07-18		Acta Zootaxonomica Sinica 22(2): 165	动物分类学报 22（2）：165（图）	Lv N. & Zheng L. Y.
418	Miridae		Apolygus		Apolygus nigricostalis		Apolygus nigricostalis Lü et Zheng	1997													1♂				1984-06-22		Acta Zootaxonomica Sinica 22(2): 165	动物分类学报 22（2）：165（图）	Lv N. & Zheng L. Y.
419	Miridae		Apolygus		Apolygus nigricostalis		Apolygus nigricostalis Lü et Zheng	1997													2♂♂1♀				1984-08-17	IZAS	Acta Zootaxonomica Sinica 22(2): 165	动物分类学报 22（2）：165（图）	Lv N. & Zheng L. Y.
420	Miridae		Apolygus		Apolygus zizyphi		Apolygus zizyphi Lü et Zheng	1997	♂	Anhui Province, Wuhu City, Fanchang County	31.10	118.20	1985	NKU							1♂3♀♀	Anhui Province, Wuhu City, Fanchang County	31.10	118.20	1985	NKU	Acta Zootaxonomica Sinica 22(2): 183	动物分类学报 22（2）：183（图）	Lv N. & Zheng L. Y.
421	Plataspidae		Aponsila		Aponsila cycloceps		Aponsila cycloceps Hsiao et Jen	1977	♂	Guangxi Province, Guilin City, Longsheng County, Taiping Mountain	25.10	109.62	1964-08-30	NKU	♀	Guangxi Province, Guilin City, Longsheng County	25.10	109.62	1964-08-30	NKU	♂♀	Guangxi Province, Guilin City, Longsheng County, Tianping Mountain to Baiya along the Way	25.82	110.01	1964-08-30	NKU	Identification manual of Chinese stink bugs Insects Vol.1: 19	中国蝽类昆虫鉴定手册（第一册）19（图）	Xiao C. Y.
422	Plataspidae		Aponsila		Aponsila cycloceps		Aponsila cycloceps Hsiao et Jen	1977													♀♀	Sichuan Province, Emei Mountain	29.58	103.44		NKU	Identification manual of Chinese stink bugs Insects Vol.1: 19	中国蝽类昆虫鉴定手册（第一册）19（图）	Xiao C. Y.
423	Nabidae		Aptus		Aptus kunmingus		Aptus kunmingus Hsiao	1981	♂	Yunnan Province, Kunming City, Tiefeng Temple	25.11	102.68	1942-08-26	NKU													Acta Entomologica Sinica 24(1): 68	昆虫学报 24（1）：68（图）	Xiao C. Y.
424	Nabidae		Aptus		Aptus pulchellus		Aptus pulchellus Ren et Hsiao	1981	♂	Yunnan Province, Lijiang City, Chengguan	27.28	100.85	1979-08-06	TNHM													Acta Zootaxonomica Sinica 6(4): 429	动物分类学报 6（4）：429（图）	Ren S. Z. & Xiao C. Y.
425	Aradidae		Aradacanthia		Aradacanthia heissi		Aradacanthia heissi Bai, Zhang & Cai	2009	♂	Hainan Province, Qiongzhong County, Yinggeling	19.06	109.83	2007-08-02	CAU							2♀♀	Hainan Province, Yinggeling	19.06	109.83	2007-08-02	CAU	Zootaxa 2137: 51-56	Zootaxa 2137: 51-56	Bai X. S. , Zhang W. J. & Cai W. Z.
426	Aradidae		Aradus		Aradus discompar		Aradus discompar Hsiao	1964	♀	Guangdong Province, Guangzhou City, Tianhe District, Shipai Village	23.13	113.33	1955-07	CAU													Acta Zootaxonomica Sinica 1(1): 78	动物分类学报 1（1）：78（图）	Xiao C. Y.
427	Aradidae		Aradus		Aradus omeiensis		Aradus omeiensis Hsiao	1964	♂	Sichuan Province, Emei Mountain	29.58	103.44	1957-05-25	NKU	♀	Sichuan Province, Emei Mountain	29.58	103.44	1957-05-25	NKU							Acta Zootaxonomica Sinica 1(1): 73	动物分类学报 1（1）：73（图）	Xiao C. Y.
428	Aradidae		Aradus		Aradus wuzhisanensis		Aradus wuzhisanensis Liu	1981	♀	Hainan Province, Wuzhishan County, Wuzhi Mountain	18.78	109.52	1964-04-24	TNHM													Acta Entomologica Sinica 24(2): 164	昆虫学报 24（2）：164（图）	Liu S. L.
429	Aradidae		Arbanatus		Arbanatus longiusculus		Arbanatus longiusculus Liu	1980	♀	Guangxi Province, Nanning City, Wuming County, Daming Mountain	23.52	108.33	1963-05-21	CAU													Acta Zootaxonomica Sinica 5(2): 181	动物分类学报 5（2）：181（图）	Liu S. L.
430	Aradidae		Arbanatus		Arbanatus rotundatus		Arbanatus rotundatus Liu	1980	♂	Yunnan Province, Xishuangbanna Dai Autonomous Prefecture, Jinghong County, Xiaomengyang	22.09	100.91	1958-07-19	IZAS													Acta Zootaxonomica Sinica 5(2): 179	动物分类学报 5（2）：179（图）	Liu S. L.
431	Nabidae		Arbela		Arbela pulchella		Arbela pulchella Hsiao	1981	♀	Fujian Province, Nanjing County, Hexi Town	24.88	117.23	1965-07-22	TNHM													Acta Entomologica Sinica 24(1): 65	昆虫学报 24（1）：65（图）	Xiao C. Y.
432	Nabidae		Arbela		Arbela szechuana		Arbela szechuana Hsiao	1964	♂	Sichuan Province, Ya'an City, Yucheng District, Zhougong Mountain	29.94	103.04	1963-07-04	NKU													Acta Entomologica Sinica 13(1): 80	昆虫学报 13（1）：80（图）	Xiao C. Y.
433	Nabidae		Arbela		Arbela yunnana		Arbela yunnana Hsiao	1964	♂	Yunnan Province, Xishuangbanna Dai Autonomous Prefecture, Jinghong County, Damenglong	21.58	100.68	1958-08-07	IZAS													Acta Entomologica Sinica 13(1): 80	昆虫学报 13（1）：80（图）	Xiao C. Y.
434	Miridae		Arbolygus		Arbolygus ailaoensis		Arbolygus ailaoensis Lü et Zheng	1998	♂	Yunnan Province, Pu'er City, Jingdong County, Ailao Mountain, Xujiaba	24.54	101.02	1984-05-04	NKU												NKU	Entomotaxonomia 20(2): 82	昆虫分类学报 20（2）：82（图）	Lv N. & Zheng L. Y.
435	Miridae		Arbolygus		Arbolygus difficilis		Arbolygus difficilis Lü et Zheng	1998	♂	Sichuan Province, Emei Mountain	29.58	103.44	1938-09-21	NKU							1♂	Sichuan Province, Emei Mountain	29.58	103.44	1938-09-21		Entomotaxonomia 20(2): 83	昆虫分类学报 20（2）：83（图）	Lv N. & Zheng L. Y.
436	Miridae		Arbolygus		Arbolygus difficilis		Arbolygus difficilis Lü et Zheng	1998													3♂♂2♀♀	Hubei Province, Yichang City, Xinshan County	31.35	110.75	1994-09-13		Entomotaxonomia 20(2): 83	昆虫分类学报 20（2）：83（图）	Lv N. & Zheng L. Y.
437	Miridae		Arbolygus		Arbolygus difficilis		Arbolygus difficilis Lü et Zheng	1998													1♂	Hubei Province, Yichang City, Xinshan County	31.35	110.75	1994-09-09		Entomotaxonomia 20(2): 83	昆虫分类学报 20（2）：83（图）	Lv N. & Zheng L. Y.
438	Miridae		Arbolygus		Arbolygus difficilis		Arbolygus difficilis Lü et Zheng	1998													1♀	Hubei Province, Yichang City, Xinshan County	31.35	110.75	1994-09-12		Entomotaxonomia 20(2): 83	昆虫分类学报 20（2）：83（图）	Lv N. & Zheng L. Y.
439	Miridae		Arbolygus		Arbolygus difficilis		Arbolygus difficilis Lü et Zheng	1998													2♂♂	Hubei Province, Yichang City, Xinshan County	31.35	110.75	1994-04-14		Entomotaxonomia 20(2): 83	昆虫分类学报 20（2）：83（图）	Lv N. & Zheng L. Y.
440	Miridae		Arbolygus		Arbolygus difficilis		Arbolygus difficilis Lü et Zheng	1998													1♀	Sichuan Province, Tibetan Autonomous Prefecture of Garzê, Yajiang County	30.03	101.01	1982-09-24		Entomotaxonomia 20(2): 83	昆虫分类学报 20（2）：83（图）	Lv N. & Zheng L. Y.
441	Miridae		Arbolygus		Arbolygus difficilis		Arbolygus difficilis Lü et Zheng	1998													1♀	Yunnan Province, Nujiang of the Lisu Autonomous Prefecture, Lushui County	25.82	98.86	1981-05-29		Entomotaxonomia 20(2): 83	昆虫分类学报 20（2）：83（图）	Lv N. & Zheng L. Y.
442	Miridae		Arbolygus		Arbolygus difficilis		Arbolygus difficilis Lü et Zheng	1998													1♀	Yunnan Province, Dali Bai Autonomous Prefecture, Yunlong County	25.89	99.37	1981-06-20		Entomotaxonomia 20(2): 83	昆虫分类学报 20（2）：83（图）	Lv N. & Zheng L. Y.
443	Miridae		Arbolygus		Arbolygus difficilis		Arbolygus difficilis Lü et Zheng	1998													1♂1♀	Tibet Province, Nyingchi City, Medog County	29.33	95.33	1982-10-05		Entomotaxonomia 20(2): 83	昆虫分类学报 20（2）：83（图）	Lv N. & Zheng L. Y.
444	Miridae		Arbolygus		Arbolygus difficilis		Arbolygus difficilis Lü et Zheng	1998													1♀	Tibet Province, Nyingchi City, Medog County	29.33	95.33	1982-10-01	IZAS	Entomotaxonomia 20(2): 83	昆虫分类学报 20（2）：83（图）	Lv N. & Zheng L. Y.
445	Miridae		Arbolygus		Arbolygus himalayicus		Arbolygus himalayicus Lü et Zheng	1998	♂	Tibet Province, Nyingchi City, Bomê County, Yigong Town	30.27	94.82	1983-07-28	IZAS							3♀♀	Tibet Province, Nyingchi City, Bomê County, Yigong Town	30.27	94.82			Entomotaxonomia 20(2): 86	昆虫分类学报 20（2）：86（图）	Lv N. & Zheng L. Y.
446	Miridae		Arbolygus		Arbolygus himalayicus		Arbolygus himalayicus Lü et Zheng	1998													1♂	Tibet Province, Nyingchi City, Bomê County, Yigong Town	30.27	94.82	1983-08-20		Entomotaxonomia 20(2): 86	昆虫分类学报 20（2）：86（图）	Lv N. & Zheng L. Y.
447	Miridae		Arbolygus		Arbolygus himalayicus		Arbolygus himalayicus Lü et Zheng	1998													2♂♂	Tibet Province, Rikaze City, Yadong County	27.48	88.91	1983-07-02		Entomotaxonomia 20(2): 86	昆虫分类学报 20（2）：86（图）	Lv N. & Zheng L. Y.
448	Miridae		Arbolygus		Arbolygus himalayicus		Arbolygus himalayicus Lü et Zheng	1998													1♂	Tibet Province, Rikaze City, Gyirong County	28.85	85.30	1984-09-27		Entomotaxonomia 20(2): 86	昆虫分类学报 20（2）：86（图）	Lv N. & Zheng L. Y.
449	Miridae		Arbolygus		Arbolygus himalayicus		Arbolygus himalayicus Lü et Zheng	1998													1♂	Yunnan Province, Diqing Tibetan Autonomous Prefecture, Weixi County	27.18	99.29	1981-07-23	IZAS	Entomotaxonomia 20(2): 86	昆虫分类学报 20（2）：86（图）	Lv N. & Zheng L. Y.
450	Miridae		Arbolygus		Arbolygus longulus		Arbolygus longulus Lü et Zheng	1998	♂	Hubei Province, Shennongjia	31.74	110.68	1977-07-10	NKU							3♂♂7♀♀	Hubei Province, Shennongjia	31.74	110.68	1977-07-10		Entomotaxonomia 20(2): 83	昆虫分类学报 20（2）：83（图）	Lv N. & Zheng L. Y.
451	Miridae		Arbolygus		Arbolygus longulus		Arbolygus longulus Lü et Zheng	1998													1♂1♀	Hubei Province, Shennongjia	31.74	110.68	1977-07-09	NKU	Entomotaxonomia 20(2): 83	昆虫分类学报 20（2）：83（图）	Lv N. & Zheng L. Y.
452	Miridae		Arbolygus		Arbolygus picinus		Arbolygus picinus Lü et Zheng	1998	♂	Yunnan Province, Pu'er City, Jingdong County, Ailao Mountain	24.64	100.48	1984-05-04	NKU							1♂	Yunnan Province, Pu'er City, Jingdong County, Ailao Mountain	23.60	100.73	1984-05-04	NKU	Entomotaxonomia 20(2): 91	昆虫分类学报 20（2）：91（图）	Lv N. & Zheng L. Y.
453	Miridae		Arbolygus		Arbolygus renae		Arbolygus renae Lü et Zheng	1998	♂	Gansu Province, Tianshui City, Maiji District, Dangchuan Town	34.34	106.14	1993-08-07	NKU							1♀	Gansu Province, Tianshui City, Dangchuan Town	34.34	106.14	1993-08-07	NKU	Entomotaxonomia 20(2): 89	昆虫分类学报 20（2）：89（图）	Lv N. & Zheng L. Y.
454	Miridae		Arbolygus		Arbolygus tibialis		Arbolygus tibialis Lü et Zheng	1998	♂	Shaanxi Province, Xi'an City, Zhouzhi County	33.81	107.98	1994-08-07	NKU							4♂♂25♀♀	Shaanxi Province, Xi'an City, Zhouzhi County, Banfangzi Town	34.16	108.22	1994-08-07	NKU	Entomotaxonomia 20(2): 92	昆虫分类学报 20（2）：92（图）	Lv N. & Zheng L. Y.
455	Miridae		Arbolygus		Arbolygus tibialis		Arbolygus tibialis Lü et Zheng	1998													1♀				1994-08-09	NKU	Entomotaxonomia 20(2): 92	昆虫分类学报 20（2）：92（图）	Lv N. & Zheng L. Y.
456	Miridae		Arbolygus		Arbolygus tibialis		Arbolygus tibialis Lü et Zheng	1998													1♀3♂♂	Ningxia Province, Guyuan City, Jingyuan County, Liupan Mountain	35.48	106.31	1983-07-21/1983-08-05	NKU	Entomotaxonomia 20(2): 92	昆虫分类学报 20（2）：92（图）	Lv N. & Zheng L. Y.
457	Miridae		Arbolygus		Arbolygus tibialis		Arbolygus tibialis Lü et Zheng	1998													1♂	Ningxia Province, Wuzhong City, Qingtongxia County	38.02	106.08	1992-08-02	NKU	Entomotaxonomia 20(2): 92	昆虫分类学报 20（2）：92（图）	Lv N. & Zheng L. Y.
458	Miridae		Arbolygus		Arbolygus tibialis		Arbolygus tibialis Lü et Zheng	1998													1♂	Gansu Province, Tianshui City, Dangchuan Town	34.34	106.14		NKU	Entomotaxonomia 20(2): 92	昆虫分类学报 20（2）：92（图）	Lv N. & Zheng L. Y.
459	Miridae		Arbolygus		Arbolygus tibialis		Arbolygus tibialis Lü et Zheng	1998													1♂	Shaanxi Province, Ankang City, Ningshan County, Huoditang	33.43	108.45	1994-08-14	NKU	Entomotaxonomia 20(2): 92	昆虫分类学报 20（2）：92（图）	Lv N. & Zheng L. Y.
460	Miridae		Arbolygus		Arbolygus tibialis		Arbolygus tibialis Lü et Zheng	1998													1♀	Hubei Province, Shennongjia	31.74	110.68	1985-08-21	NKU	Entomotaxonomia 20(2): 92	昆虫分类学报 20（2）：92（图）	Lv N. & Zheng L. Y.
461	Miridae		Arbolygus		Arbolygus tibialis		Arbolygus tibialis Lü et Zheng	1998													1♀	Shaanxi Province, Baoji City, Fengxian County, Huangniupu Town	34.20	106.83	1965-08-18	NWAFU	Entomotaxonomia 20(2): 92	昆虫分类学报 20（2）：92（图）	Lv N. & Zheng L. Y.
462	Miridae		Arbolygus		Arbolygus tibialis		Arbolygus tibialis Lü et Zheng	1998													1♂1♀	Shaanxi Province, Xi'an City, Zhouzhi County, Taibai Mountain	34.15	108.38	1983-05-18	NWAFU	Entomotaxonomia 20(2): 92	昆虫分类学报 20（2）：92（图）	Lv N. & Zheng L. Y.
463	Miridae		Arbolygus		Arbolygus wuzhiensis		Arbolygus wuzhiensis Lü et Zheng	1998	♂	Hainan Province, Wuzhishan County, Wuzhi Mountain	18.78	109.52	1964-06-22	TNHM													Entomotaxonomia 20(2): 85	昆虫分类学报 20（2）：85（图）	Lv N. & Zheng L. Y.
464	Miridae		Arbolygus		Arbolygus zhangi		Arbolygus zhangi Lü et Zheng	1998	♂	Tibet Province, Rikaze City, Gyirong County	28.85	85.30	1976-07-27	IZAS							1♂	Tibet Province, Rikaze City, Gyirong County	28.85	85.30	1984-08-12	IZAS	Entomotaxonomia 20(2): 94	昆虫分类学报 20（2）：94（图）	Lv N. & Zheng L. Y.
465	Cicadellidae		Arboridia		Arboridia sinensis		Arboridia (Arboridia) sinensis Guglielmino Xu, Bückle and Dong	2012	♂	Yunnan Province, Yonghe County, Huanghua Town	28.00	103.85	2010-10-30	SCAU							20♂♂	Yunnan Province, Zhaotong City, Yongshan County, Huanghua Town	28.00	103.85	2010-10-10	SCAU	Florida Entomologist 95(4): 877-881	Florida Entomologist 95(4): 877-881	Guglielmino A. , Xu Z. F. , Bückle C. & Wei D.
466	Cicadellidae		Arboridia		Arboridia sinensis		Arboridia (Arboridia) sinensis Guglielmino Xu, Bückle and Dong	2012													52♀♀	Yunnan Province, Zhaotong City, Yongshan County, Huanghua Town	28.00	103.85	2010-10-10	SCAU	Florida Entomologist 95(4): 877-881	Florida Entomologist 95(4): 877-881	Guglielmino A. , Xu Z. F. , Bückle C. & Wei D.
467	Cicadellidae		Arboridia		Arboridia sinensis		Arboridia (Arboridia) sinensis Guglielmino Xu, Bückle and Dong	2012													4♂♂	Yunnan Province, Zhaotong City, Yongshan County, Huanghua Town	28.00	103.85	2010-10-10	SCAU	Florida Entomologist 95(4): 877-881	Florida Entomologist 95(4): 877-881	Guglielmino A. , Xu Z. F. , Bückle C. & Wei D.
468	Cicadellidae		Arboridia		Arboridia sinensis		Arboridia (Arboridia) sinensis Guglielmino Xu, Bückle and Dong	2012													3♀♀	Yunnan Province, Zhaotong City, Yongshan County, Huanghua Town	28.00	103.85	2010-10-10	SCAU	Florida Entomologist 95(4): 877-881	Florida Entomologist 95(4): 877-881	Guglielmino A. , Xu Z. F. , Bückle C. & Wei D.
469	Delphacidae		Arcofacies		Arcofacies ampelocalamus		Arcofacies ampelocalamus Chen	2014	♂	Guizhou Province, Daozhen County, Dashahe, Xiannvdong	28.86	107.61	2004-05-26	GU							16♂♂24♀♀	Guizhou Province, Zunyi City, Daozhen County, Dashahe, Xiannvdong	29.15	107.61	2004-05-26	GU	The Florida Entomologist 90(4): 683-689	The Florida Entomologist 90(4): 683-689	Chen X. S. , Yang L. & Tsai J. H.
470	Delphacidae		Arcofacies		Arcofacies ampelocalamus		Arcofacies ampelocalamus Chen	2014													2♂♂8♀♀	Guizhou Province, Zunyi City, Daozhen County, Dashahe, Xiannvdong	29.15	107.61	2004-08-25	GU	The Florida Entomologist 90(4): 683-689	The Florida Entomologist 90(4): 683-689	Chen X. S. , Yang L. & Tsai J. H.
471	Delphacidae		Arcofacies		Arcofacies maculatipennis		Arcofacies maculatipennis Ding	1987	♂	Guizhou Province, Qiannan Buyi and Miao Autonomous Prefecture, Luodian County	25.43	106.75	1979-08	NJAU							2♀♀	Guizhou Province, Qiannan Buyi and Miao Autonomous Prefecture, Luodian County	25.43	106.75	1979-08	NJAU	Acta Entomologica Sinica 30(4): 439	昆虫学报 30（4）：439（图）	Ding J. H.
472	Delphacidae		Arcofacies		Arcofacies moliensis		Arcofacies moliensis Hou et Chen	2010	♂	Yunnan Province, Ruili City, Moli Tropical Rain Forests	24.00	98.38	2009-06-15	GU							2♂♂	Yunnan Province, Dehong Autonomous Prefecture, Ruili County, Moli Tropical Rain Forests	24.10	97.99	1999-12-13	NWAFU	Acta Zootaxonomica Sinica 35(1): 52-56	Acta Zootaxonomica Sinica 35(1): 52-56	Hou X. H. & Chen X. S.
473	Delphacidae		Arcofrons		Arcofrons arcifrontalis		Arcofrons arcifrontalis Ding et Yang	1986	♂	Yunnan Province, Xishuangbanna Dai Autonomous Prefecture, Jinghong County	22.01	100.80	1983-08-20	NJAU	♀	Yunnan Province, Xishuangbanna Dai Autonomous Prefecture, Jinghong County	22.01	100.80	1983-08-20	NJAU	1♀	Yunnan Province, Xishuangbanna Dai Autonomous Prefecture, Jinghong County	22.01	100.80	1983-08-20	NJAU	Acta Entomologica Sinica 29(4): 421	昆虫学报 29（4）：421（图）	Ding J. H. & Yang L. F.
474	Delphacidae		Arcojaciella		Arcojaciella objlexa		Arcojaciella objlexa Guo & Liang	2005	♂	Yunnan Province, Xishuangbanna Dai Autonomous Prefecture, Jinghong County, Damenglong	21.58	100.68	1958-08-05	IZAS													Oriental Insects 39(1): 161-174	Oriental Insects 39(1): 161-174	Guo L. Z. , Liang A. P. & Jiang G. M.
475	Membracidae		Arcuatocornum		Arcuatocornum acutum		Arcuatocornum acutum Yuan et Tian	1995	♀	Shaanxi Province, Xi'an City, Zhouzhi County	34.16	108.22	1995-05-28	NWAFU							3♀♀3♂♂	Shaanxi Province, Xi'an City, Zhouzhi County	34.16	108.22	1995-05-28	NWAFU	Entomotaxonomia 17(4): 238	昆虫分类学报 17（4）：238（图）	Yuan F. & Tian R. G.
476	Membracidae		Arcuatocornum		Arcuatocornum pilosum		Arcuatocornum pilosum Yuan et Tian	1995	♀	Shaanxi Province, Taibai Mountain	34.06	107.82	1981-06-07	NWAFU													Entomotaxonomia 17(4): 239	昆虫分类学报 17（4）：239（图）	Yuan F. & Tian R. G.
477	Membracidae		Arcuatocornum		Arcuatocornum simaoensis		Arcuatocornum simaoensis Yuan	2002	♀	Yunnan Province, Pu'er City, Simao District	22.79	100.98	1957-05-01	IZAS													Fauna Sinica 28: 192	中国动物志 28：192（图）	Yuan F. & Zhou Y.
478	Cicadellidae		Arenoledra		Arenoledra nigrifrons		Arenoledra nigrifrons Kuoh	1992	♂	Yunnan Province, Nujiang of the Lisu Autonomous Prefecture, Lushui County, Yaojiaping	25.96	98.71	1981-05-12	IZAS													Insects of The Hengduan Mountains Region. Shixiang Chen ed., Vol.1: 256	横断山昆虫陈世骧主编1：256（图）	Ge Z. L.
479	Cicadellidae		Arenoledra		Arenoledra nigrimaculata		Arenoledra nigrimaculata Kuoh	1992	♂	Yunnan Province, Nujiang of the Lisu Autonomous Prefecture, Lushui County, Pianma Town	26.01	98.63	1981-05-31	IZAS	♀	Yunnan Province, Nujiang of the Lisu Autonomous Prefecture, Lushui County, Pianma Town	26.01	98.63	1981-05-31	IZAS	1♂1♀	Yunnan Province, Nujiang of the Lisu Autonomous Prefecture, Lushui County, Yaojiaping	25.96	98.71	1981-06-06	IZAS	Insects of The Hengduan Mountains Region. Shixiang Chen ed., Vol.1: 255	横断山昆虫陈世骧主编1：255（图）	Ge Z. L.
480	Cicadellidae		Arenoledra		Arenoledra ochracea		Arenoledra ochracea Kuoh	1992	♀	Yunnan Province, Diqing Tibetan Autonomous Prefecture, Weixi County, Baijixun Town	27.36	99.09	1981-07-10	IZAS													Insects of The Hengduan Mountains Region. Shixiang Chen ed., Vol.1: 256	横断山昆虫陈世骧主编1：256（图）	Ge Z. L.
481	Cicadellidae		Arenoledra		Arenoledra tubularis		Arenoledra tubularis Cai et Sun	2001	♂	Shaanxi Province, Baoji City, Qinling Mountain, Dasanguan	34.30	107.08	1999-09-04	AAU							1♂	Sichuan Province, Emei Mountain	29.58	103.44	1975-09-19	AAU	Scientia Silvae Sinicae 37(5): 94	林业科学37（5）：94（图）	Cai P. , Sun J. H. & Jiang J. F.
482	Pentatomidae		Arma		Arma maculata		Arma maculata Zheng	1980	♂	Yunnan Province, Kunming City, Huahongdong	25.06	102.61	1973-08-08	NKU	♀	Yunnan Province, Kunming City, Huahongdong	25.06	102.61	1974-05-09	NKU	1♀	Sichuan Province	30.57	104.07		NKU	Entomotaxonomia 2(4): 321	昆虫分类学报 2（4）：321（图）	Zheng L. Y.
483	Pyrrhocoridae		Armatillus		Armatillus verticalis		Armatillus verticalis Hsiao	1964	♀	Yunnan Province, Puer City, Jingdong County	24.45	100.83	1957-03-08	NKU													Acta Entomologica Sinica 13(3): 404	昆虫学报 13（3）：404（图）	Xiao C. Y.
484	Lygaeidae		Arocatus		Arocatus aurantium		Arocatus aurantium Zou et Zheng	1981	♀	Yunnan Province, Xishuangbanna Dai Autonomous Prefecture, Jinghong County, Ganlan Dam	21.85	100.93		IZAS							♀	Yunnan Province, Xishuangbanna Dai Autonomous Prefecture, Jinghong County, Ganlan Dam	21.85	100.93		NKU	Identification manual of Chinese stink bugs Insects Vol.2: 17	中国蝽类昆虫鉴定手册（第二册）17（图）	Xiao C. Y.
485	Aradidae		Artabanus		Artabanus hainanensis		Artabanus hainanensis Liu	1980	♂	Hainan Province, Lingshui County, Diaoluo Mountain	18.73	109.83	1964-03-28	TNHM	♀	Hainan Province, Lingshui County, Diaoluo Mountain	18.73	109.83	1964-03-28	TNHM	1♂6♀♀	Hainan Province, Lingshui County, Diaoluo Mountain	18.73	109.83	1964-03-28	TNHM	Acta Zootaxonomica Sinica 5(2): 179	动物分类学报 5（2）：179（图）	Liu S. L.
486	Pyrrhocoridae		Ascopus		Ascopus rufus		Ascopus rufus Hsiao	1964	♂	Yunnan Province, Nujiang River Valley	27.62	98.72	1955-05-09	NKU							1♂	Yunnan Province, Dehong Autonomous Prefecture, Mangshi City, Fengping Town	24.59	98.69	1955-05-17	NKU	Acta Entomologica Sinica 13(3): 403	昆虫学报 13（3）：403（图）	Xiao C. Y.
487	Pentatomidae	Tessaratomidae	Asiarcha		Asiarcha angulosa		Asiarcha angulosa Zia	1957																			Acta Entomologica Sinica 7(4): 440	昆虫学报 7（4）：440（图）	Xie Y. Z.
488	Aphididae		Asiphonipponaphis		Asiphonipponaphis vasigalla		Asiphonipponaphis vasigalla	2011	alate viviparous female	Hunan Province, Jishou City	28.26	109.70	2010-04-21	IZAS							1 fundatrix 11 alate viviparous female	Hunan Province, Xiangxi Tujia and Miao Autonomous Prefecture, Jishou City	28.26	109.70	2010-04-21		ZooKeys 111: 1-10	ZooKeys 111: 1-10	Chen J. , Masato Sorin & Qiao G. X.
489	Cicadellidae		Aspidia	Sochinsogonioidia	Aspidia falcata	Sochinsogonioidia falcata	Aspidia falcata Yang et Zhang	2001	♂	Yunnan Province, Xishuangbanna Dai Autonomous Prefecture, Mengla County, Menglun Town	21.94	101.25	1991-05-19	NWAFU													Entomotaxonomia 23(3): 171	昆虫分类学报 23（3）：171（图）	Yang M. F. & Zhang Y. L.
490	Diaspididae		Aspidiotus		Aspidiotus anningensis		Aspidiotus anningensis Tang et Zhou	1983	♀	Yunnan Province, Kunming City, Anning County, Guangming Phosphate Fertilizer Plant	24.90	102.43	1980-02-13	SAU							2♀♀	Yunnan Province, Kunming City, Anning County, Guangming Phosphate Fertilizer Plant	24.90	102.43	1980-02-13	SAU	Acta Zootaxonomica Sinica 8(3): 302	动物分类学报 8（3）：302（图）	Tang B. D. & Zhou Z. Y.
491	Aphididae		Aspidophorodon		Aspidophorodon sinisalicis	Aspidophorodon salicis	Aspidophorodon sinisalicis Zhang et Zhong	1980																			Entomotaxonomia 2(1): 58	昆虫分类学报 2（1）：58（图）	Zhang G. X. & Zhong T. S.
492	Lygaeidae		Aspilocoryphus		Aspilocoryphus tibetus		Aspilocoryphus tibetus Zou	1981	♂	Tibet Province, Rikaze City, Gyirong County	28.88	85.25	1975-07-12	IZAS													Insects of Xizang. Comprehensive Scientific Expedition Team of Qinghai-Tibet Plateau, Chinese Academy of Sciences eds., Vol.1: 148	西藏昆虫（第一册）中国科学院青藏高原综合科学考察队主编148（图）	Zheng L. Y. & Zou H. G.
493	Cicadellidae		Assiringia		Assiringia tibeta		Assiringia tibeta Shen et Zhang	1995	♂	Tibet Province, Nyingchi City, Bomê County, Yigong Town	30.10	95.09	1978-06-03	NWAFU													Entomotaxonomia 17(2): 106	昆虫分类学报 17（2）：106（图）	Shen L. & Zhang Y. L.
494	Hormaphididae	Aphididae	Astegopteryx	Tuberaphis	Astegopteryx xinglongensis	Tuberaphis xinglongensis	Astegopteryx xinglongensis Zhang	1982																			Sinozoologia 2: 19	动物学集刊 2：19（图）	Zhang G. X. & Zhong T. S.
495	Cerococcidae		Asterococcus		Asterococcus scleroglutaeus		Asterococcus scleroglutaeus Xue et Shi	1992	♀	Sichuan Province, Chengdu City	30.66	104.08	1988-04-11	SDAU							28♀♀	Sichuan Province, Chengdu City	30.65	104.08	1988-04-11		Entomotaxonomia 14(3): 183	昆虫分类学报 14（3）：183（图）	Xue M. & Shi Y. L.
496	Cerococcidae		Asterococcus		Asterococcus scleroglutaeus		Asterococcus scleroglutaeus Xue et Shi	1992													2♀♀	Hunan Province, Hengyang City	26.89	112.57	1988-05-16	SDAU	Entomotaxonomia 14(3): 183	昆虫分类学报 14（3）：183（图）	Xue M. & Shi Y. L.
497	Asterolecaniidae		Asterodiaspis		Asterodiaspis biformis		Asterodiaspis biformis Liu et Shi	1993	♀	Yunnan Province, Kunming City, West Mountain	25.04	102.66	1987-07-28	SDAU							38♀♀	Yunnan Province, Kunming City, West Mountain	25.04	102.66	1987-07-28	SDAU	Entomotaxonomia 15(3): 182	昆虫分类学报 15（3）：182（图）	Liu Y. S. & Shi Y. L.
498	Asterolecaniidae		Asterodiaspis		Asterodiaspis deformis		Asterodiaspis deformis Liu	1992	♀	Yunnan Province, Kunming City, Heilongtan park	25.14	102.75	1987-07-31	SDAU	♂	Yunnan Province, Kunming City, Heilongtan park	25.14	102.75	1987-07-31	SDAU	20♀♀5♂♂	Yunnan Province, Kunming City, Heilongtan Park	25.14	102.75	1987-07-31	SDAU	Entomotaxonomia 14(1): 22	昆虫分类学报 14（1）：22（图）	Liu Y. S.
499	Asterolecaniidae		Asterolecanium		Asterolecanium beilunense		Asterolecanium beilunense Hu	1988		Zhejiang Province, Ningbo City	29.86	121.62	1985-11-21	IPPE													Collected Papers of Entomological Research Vol.8: 193	昆虫学研究集刊（第八集）193（图）	Hu J. L. , Sun P. & Chen J. R.
500	Cicadellidae		Atkinsoniella		Atkinsoniella albimacula		Atkinsoniella albimacula Yang et Li	2002	♂	Yunnan Province, Nujiang of the Lisu Autonomous Prefecture, Lushui County, Pianma Town	26.01	98.63	2000-08-17	GU							2♂♂	Yunnan Province, Nujiang of the Lisu Autonomous Prefecture, Lushui County, Pianma Town	26.05	98.40	2000-08-17	GU	Acta Zootaxonomica Sinica 27(3): 556	动物分类学报 27（3）：556（图）	Yang M. F. & Li Z. Z.
501	Cicadellidae		Atkinsoniella		Atkinsoniella aurantiaca		Atkinsoniella aurantiaca Cai et Kuoh	1995	♂	Zhejiang Province, Lishui City, Qingyuan County, Baishanzu, Shijiuyuan	27.76	119.22	1993-08-20	ZJAFU							1♀	Zhejiang Province, Lishui City, Qingyuan County, Baishanzu	27.73	119.19	1993-10-24	ZJAFU	Insects of Baishanzu Mountain, Eastern China. Hong Wu ed., P89	华东百山祖昆虫吴鸿主编89（图）	Cai P. & Ge Z. L.
502	Cicadellidae		Atkinsoniella		Atkinsoniella aurantiaca		Atkinsoniella aurantiaca Cai et Kuoh	1995													10♂♂	Zhejiang Province, Lishui City, Qingyuan County, Baishanzu, Chegen	27.73	119.19	1993-10-22	ZJAFU	Insects of Baishanzu Mountain, Eastern China. Hong Wu ed., P89	华东百山祖昆虫吴鸿主编89（图）	Cai P. & Ge Z. L.
503	Cicadellidae		Atkinsoniella		Atkinsoniella aurantiaca		Atkinsoniella aurantiaca Cai et Kuoh	1995													1♀	Zhejiang Province, Lishui City, Qingyuan County, Baishanzu, Chegen	27.73	119.19	1993-08-17	ZJAFU	Insects of Baishanzu Mountain, Eastern China. Hong Wu ed., P89	华东百山祖昆虫吴鸿主编89（图）	Cai P. & Ge Z. L.
504	Cicadellidae		Atkinsoniella		Atkinsoniella aurantiaca		Atkinsoniella aurantiaca Cai et Kuoh	1995													1♀	Zhejiang Province, Lishui City, Qingyuan County, Baishanzu, Chegen	27.73	119.19	1993-08-29	ZJAFU	Insects of Baishanzu Mountain, Eastern China. Hong Wu ed., P89	华东百山祖昆虫吴鸿主编89（图）	Cai P. & Ge Z. L.
505	Cicadellidae		Atkinsoniella		Atkinsoniella aurantiaca		Atkinsoniella aurantiaca Cai et Kuoh	1995													1♀	Zhejiang Province, Lishui City, Qingyuan County, Baishanzu, Chegen	27.73	119.19	1994-07-18	ZJAFU	Insects of Baishanzu Mountain, Eastern China. Hong Wu ed., P89	华东百山祖昆虫吴鸿主编89（图）	Cai P. & Ge Z. L.
506	Cicadellidae		Atkinsoniella		Atkinsoniella aurantiaca		Atkinsoniella aurantiaca Cai et Kuoh	1995													9♀♀	Zhejiang Province, Lishui City, Qingyuan County, Baishanzu, Chegen	27.73	119.19	1993-08	ZJAFU	Insects of Baishanzu Mountain, Eastern China. Hong Wu ed., P89	华东百山祖昆虫吴鸿主编89（图）	Cai P. & Ge Z. L.
507	Cicadellidae		Atkinsoniella		Atkinsoniella bimanculata		Atkinsoniella bimanculata Cai et Shen	1998	♂	Henan Province, Luoyang City, Songxian County, Baiyun Mountain, Yuhuangding	33.67	111.87	1996-07-17	AAU							6♀♀	Henan Province, Luoyang City, Songxian County, Baiyun Mountain	33.75	111.90	1996-07-17	AAU	The Fauna and Taxonomy of Insects in Henan, Insects of The Mountains Funiu(1). Xiaocheng Shen&Zhenya Shi eds., Vol.2: 43	河南昆虫分类区系研究（第二卷）伏牛山区昆虫（一）申效诚、时振亚主编43（图）	Cai P. & Shen X. C.
508	Cicadellidae		Atkinsoniella		Atkinsoniella bimanculata		Atkinsoniella bimanculata Cai et Shen	1998													2♀♀	Henan Province, Luoyang City, Songxian County, Baiyun Mountain	33.75	111.90	1996-07-15	AAU	The Fauna and Taxonomy of Insects in Henan, Insects of The Mountains Funiu(1). Xiaocheng Shen&Zhenya Shi eds., Vol.2: 43	河南昆虫分类区系研究（第二卷）伏牛山区昆虫（一）申效诚、时振亚主编43（图）	Cai P. & Shen X. C.
509	Cicadellidae		Atkinsoniella		Atkinsoniella bimanculata		Atkinsoniella bimanculata Cai et Shen	1998													3♀♀	Henan Province, Luoyang City, Songxian County, Baiyun Mountain	33.75	111.90	1996-07-18	AAU	The Fauna and Taxonomy of Insects in Henan, Insects of The Mountains Funiu(1). Xiaocheng Shen&Zhenya Shi eds., Vol.2: 43	河南昆虫分类区系研究（第二卷）伏牛山区昆虫（一）申效诚、时振亚主编43（图）	Cai P. & Shen X. C.
510	Cicadellidae		Atkinsoniella		Atkinsoniella bimanculata		Atkinsoniella bimanculata Cai et Shen	1998													3♀♀	Henan Province, Luoyang City, Songxian County, Baiyun Mountain, Yuhuangding	33.64	111.83	1996-07-19	AAU	The Fauna and Taxonomy of Insects in Henan, Insects of The Mountains Funiu(1). Xiaocheng Shen&Zhenya Shi eds., Vol.2: 43	河南昆虫分类区系研究（第二卷）伏牛山区昆虫（一）申效诚、时振亚主编43（图）	Cai P. & Shen X. C.
511	Cicadellidae		Atkinsoniella		Atkinsoniella bimanculata		Atkinsoniella bimanculata Cai et Shen	1998													1♂	Henan Province, Nanyang City, Xixia County	33.31	111.47	1987-07-30	AAU	The Fauna and Taxonomy of Insects in Henan, Insects of The Mountains Funiu(1). Xiaocheng Shen&Zhenya Shi eds., Vol.2: 43	河南昆虫分类区系研究（第二卷）伏牛山区昆虫（一）申效诚、时振亚主编43（图）	Cai P. & Shen X. C.
512	Cicadellidae		Atkinsoniella		Atkinsoniella bimanculata		Atkinsoniella bimanculata Cai et Shen	1998													1♀	Henan Province, Luoyang City, Luanchuan County, Longyu Bay	33.70	111.73	1996-07-12	AAU	The Fauna and Taxonomy of Insects in Henan, Insects of The Mountains Funiu(1). Xiaocheng Shen&Zhenya Shi eds., Vol.2: 43	河南昆虫分类区系研究（第二卷）伏牛山区昆虫（一）申效诚、时振亚主编43（图）	Cai P. & Shen X. C.
513	Cicadellidae		Atkinsoniella		Atkinsoniella bimanculata		Atkinsoniella bimanculata Cai et Shen	1998													1♀	Henan Province, Luoyang City, Luanchuan County, Longyu Bay	33.70	111.73	1996-07-14	AAU	The Fauna and Taxonomy of Insects in Henan, Insects of The Mountains Funiu(1). Xiaocheng Shen&Zhenya Shi eds., Vol.2: 43	河南昆虫分类区系研究（第二卷）伏牛山区昆虫（一）申效诚、时振亚主编43（图）	Cai P. & Shen X. C.
514	Cicadellidae		Atkinsoniella		Atkinsoniella bimanculata		Atkinsoniella bimanculata Cai et Shen	1998													4♀♀	Henan Province, Luoyang City, Luanchuan County, Longyu Bay, Jijiaojian	33.64	111.84	1996-07-13	AAU	The Fauna and Taxonomy of Insects in Henan, Insects of The Mountains Funiu(1). Xiaocheng Shen&Zhenya Shi eds., Vol.2: 43	河南昆虫分类区系研究（第二卷）伏牛山区昆虫（一）申效诚、时振亚主编43（图）	Cai P. & Shen X. C.
515	Cicadellidae		Atkinsoniella		Atkinsoniella bimanculata		Atkinsoniella bimanculata Cai et Shen	1998													12♀♀	Henan Province, Sanmenxia City, Lushi County, Qi River Forest Farm	33.78	110.88	1996-07-25	AAU	The Fauna and Taxonomy of Insects in Henan, Insects of The Mountains Funiu(1). Xiaocheng Shen&Zhenya Shi eds., Vol.2: 43	河南昆虫分类区系研究（第二卷）伏牛山区昆虫（一）申效诚、时振亚主编43（图）	Cai P. & Shen X. C.
516	Cicadellidae		Atkinsoniella		Atkinsoniella bimanculata		Atkinsoniella bimanculata Cai et Shen	1998													2♀♀	Henan Province, Sanmenxia City, Lushi County, Qi River Forest Farm	33.78	110.88	1996-07-25	AAU	The Fauna and Taxonomy of Insects in Henan, Insects of The Mountains Funiu(1). Xiaocheng Shen&Zhenya Shi eds., Vol.2: 43	河南昆虫分类区系研究（第二卷）伏牛山区昆虫（一）申效诚、时振亚主编43（图）	Cai P. & Shen X. C.
517	Cicadellidae		Atkinsoniella		Atkinsoniella chloritta		Atkinsoniella chloritta Yang et Li	2002	♂	Yunnan Province, Lijiang City	26.85	100.23	2000-08-11	GU							3♀♀	Yunnan Province, Lijiang City	26.85	100.23	2000-08-11	GU	Acta Zootaxonomica Sinica 27(3): 558	动物分类学报 27（3）：558（图）	Yang M. F. & Li Z. Z.
518	Cicadellidae		Atkinsoniella		Atkinsoniella dactylia		Atkinsoniella dactylia Yang et Li	2000	♂	Fujian Province, Wuyishan County, Wuyi Mountain	27.76	118.04	1981-06-16	FAFU							1♂	Fujian Province, Wuyi Mountain	27.76	118.03	1976-07-02	FAFU	Acta Zootaxonomica Sinica 25(4): 410	动物分类学报 25（4）：410（图）	Yang M. F. & Li Z. Z.
519	Cicadellidae		Atkinsoniella		Atkinsoniella dactylia		Atkinsoniella dactylia Yang et Li	2000													6♀♀	Fujian Province, Wuyi Mountain	27.76	118.03	1998-08-07/1998-08-09	GU	Acta Zootaxonomica Sinica 25(4): 410	动物分类学报 25（4）：410（图）	Yang M. F. & Li Z. Z.
520	Cicadellidae		Atkinsoniella		Atkinsoniella dormana		Atkinsoniella dormana Li	1992	♂	Guizhou Province, Daozhen County	28.86	107.61	1988-09-14/1988-09-20	GU	♀	Guizhou Province, Zunyi City, Daozhen County	28.86	107.61	1988-09-14/1988-09-20	GU	20♂♂30♀♀	Guizhou Province, Zunyi City, Daozhen County	28.86	107.61	1988-09-14/1988-09-20	GU	Acta Zootaxonomica Sinica 17(3): 345	动物分类学报 17（3）：345（图）	Li Z. Z.
521	Cicadellidae		Atkinsoniella		Atkinsoniella dormana		Atkinsoniella dormana Li	1992													1♀	Sichuan Province, Chengdu City, Guanxian County	30.99	103.65	1982-05-15		Acta Zootaxonomica Sinica 17(3): 345	动物分类学报 17（3）：345（图）	Li Z. Z.
522	Cicadellidae		Atkinsoniella		Atkinsoniella flavipenna		Atkinsoniella flavipenna Li et Wang	1991	♂	Guizhou Province, Zunyi City, Suiyang County, Kuankuoshui	28.24	107.20	1984-08-01	GU	♀	Guizhou Province, Zunyi City, Suiyang County, Kuankuoshui Nature Reserve	28.24	107.20	1984-08-01/1984-08-04	GU	15♂♂12♀♀	Guizhou Province, Zunyi City, Suiyang County, Kuankuoshui Nature Reserve	28.24	107.20	1984-08-01/1984-08-04	GU	Agriculture and Forestry Insect Fauna of Guizhou. Zizhong Li&Lianmin Wang eds., Vol. 4: 95	贵州农林昆虫志IV李子忠、汪廉敏主编95（图）	Li Z. Z. & Wang L. M.
523	Cicadellidae		Atkinsoniella		Atkinsoniella furcula		Atkinsoniella furcula Yang et Li	2002	♂	Sichuan Province, Emei Mountain	29.58	103.44	1995-07-15	GU							2♂♂3♀♀	Sichuan Province, Emei Mountain	29.58	103.44	1995-07-15	GU	Acta Entomologica Sinica 45: 40	昆虫学报 45（增）：40（图）	Yang M. F. & Li Z. Z.
524	Cicadellidae		Atkinsoniella		Atkinsoniella heiyuana		Atkinsoniella heiyuana Li	1992	♂	Guizhou Province, Guiyang City	26.65	106.63	1984-05-15/1984-05-17	GU	♀	Guizhou Province, Guiyang City	26.65	106.63	1984-05-15/1984-05-17	GU	10♂♂15♀♀	Guizhou Province, Guiyang City	26.65	106.63	1984-05-15/1984-05-17	GU	Acta Zootaxonomica Sinica 17(3): 348	动物分类学报 17（3）：348（图）	Li Z. Z.
525	Cicadellidae		Atkinsoniella		Atkinsoniella heiyuana		Atkinsoniella heiyuana Li	1992													2♂♂5♀♀	Guizhou Province, Liupanshui City, Shuicheng County	26.55	104.96	1987-09-30		Acta Zootaxonomica Sinica 17(3): 348	动物分类学报 17（3）：348（图）	Li Z. Z.
526	Cicadellidae		Atkinsoniella		Atkinsoniella heiyuana		Atkinsoniella heiyuana Li	1992													5♂♂10♀♀	Guizhou Province, Zunyi City, Suiyang County	27.95	107.19	1984-08-01/1984-08-04		Acta Zootaxonomica Sinica 17(3): 348	动物分类学报 17（3）：348（图）	Li Z. Z.
527	Cicadellidae		Atkinsoniella		Atkinsoniella huangi		Atkinsoniella huangi Yang et Zhang	2000	♂	Yunnan Province, Honghe Hani-Yi Autonomous Prefecture, Jinping County, Dazhai Town, Hetou Village	22.78	103.23	1956-05-16	NWAFU													Entomotaxonomia 22(3): 187	昆虫分类学报 22（3）：187（图）	Yang M. F. & Zhang Y. L.
528	Cicadellidae		Atkinsoniella		Atkinsoniella jiaoi		Atkinsoniella jiaoi Yang et Li	2005	♂	Guizhou Province, Zunyi City, Daozhen County, Dashahe, Xiannvdong	28.86	107.61	2004-05-22	GU							1♀	Guizhou Province, Zunyi City, Daozhen County, Dashahe, Xiannvdong	29.15	107.61	2004-05-22/2004-05-26	GU	Guizhou Dashahe Insects. Maofa Yang&Daochao Jin eds., P138	贵州大沙河昆虫杨茂发、金道超主编138（图）	Yang M. F. , Song D. M. & Li Z. Z.
529	Cicadellidae		Atkinsoniella		Atkinsoniella lactea		Atkinsoniella lactea Kuoh et Cai	1994	♂	Yunnan Province, Lincang City, Cangyuan County	23.15	99.25	1980-05-18	IZAS													Zoological Research 15(4): 15	动物学研究15（4）：15（图）	Cai P. & Ge Z. L.
530	Cicadellidae		Atkinsoniella		Atkinsoniella lii		Atkinsoniella lii Yang et Zhang	2000	♂	Yunnan Province, Honghe Hani-Yi Autonomous Prefecture, Jinping County	22.78	103.23	1956-05-20	NWAFU													Entomotaxonomia 22(3): 186	昆虫分类学报 22（3）：186（图）	Yang M. F. & Zhang Y. L.
531	Cicadellidae		Atkinsoniella		Atkinsoniella limba		Atkinsoniella limba Kuoh	1991	♂	Fujian Province, Nanping City, Chong'an County	27.75	118.03	1983-07-16	AAU		Fujian Province, Nanping City, Chong'an County	27.75	118.03	1983-07-16	AAU	1♂	Fujian Province, Nanping City, Chong'an County	27.75	118.03	1983-07-16	FAFU	Wuyi Science Journal 8: 20	武夷科学 8：20（图）	Ge Z. L.
532	Cicadellidae		Atkinsoniella		Atkinsoniella longiuscula		Atkinsoniella longiuscula Feng & Zhang	2015	♂	Sichuan Province, Emei Mountain	29.61	103.50	2011-07-15	NWAFU							2♂♂	Sichuan Province, Emei Mountain	29.58	103.44	2006-08-15	NWAFU	Zootaxa 4028(2): 274-286	Zootaxa 4028(2): 274-286	Feng L. & Zhang Y. L.
533	Cicadellidae		Atkinsoniella		Atkinsoniella mediofasciola		Atkinsoniella mediofasciola Yang et Li	2002	♂	Sichuan Province, Chengdu City, Guanxian County	30.99	103.65	1982-05	GU							12♀♀	Sichuan Province, Emei Mountain	29.58	103.44	1991-08-01/1991-08-07		Acta Entomologica Sinica 45: 40	昆虫学报 45（增）：40（图）	Yang M. F. & Li Z. Z.
534	Cicadellidae		Atkinsoniella		Atkinsoniella mediofasciola		Atkinsoniella mediofasciola Yang et Li	2002													3♀♀	Sichuan Province, Emei Mountain	29.58	103.44	1995-07-14	GU	Acta Entomologica Sinica 45: 40	昆虫学报 45（增）：40（图）	Yang M. F. & Li Z. Z.
535	Cicadellidae		Atkinsoniella		Atkinsoniella nigra		Atkinsoniella nigra Kuoh et Cai	1994	♂	Yunnan Province, Honghe Hani-Yi Autonomous Prefecture, Yuanyang County, Shengcun	23.12	102.80	1979-06-19	IZAS													Zoological Research 15(4): 13	动物学研究15（4）：13（图）	Cai P. & Ge Z. L.
536	Cicadellidae		Atkinsoniella		Atkinsoniella nigricephala		Atkinsoniella nigricephala Li	1992	♂	Guizhou Province, Daozhen County	28.86	107.61	1988-09-14/1988-09-24	GU							15♂♂	Guizhou Province, Zunyi City, Daozhen County	28.86	107.61	1988-09-14/1988-09-24	GU	Acta Zootaxonomica Sinica 17(3): 349	动物分类学报 17（3）：349（图）	Li Z. Z.
537	Cicadellidae		Atkinsoniella		Atkinsoniella nigridorsum		Atkinsoniella nigridorsum Kuoh et Zhuo	1996	♂	Fujian Province, Wuyishan County, Huanggang Mountain	27.87	117.86	1983-07-25	FAFU	♀	Fujian Province, Nanping City, Chong'an County, Huanggang Mountain	27.87	117.86	1983-07-25	FAFU	1♀	Fujian Province, Nanping City, Chong'an County, Huanggang Mountain	24.88	118.93	1983-07-25	FAFU	Entomological Journal of East China 5(1): 2	华东昆虫学报5（1）：2（图）	Ge Z. L. & Zhuo W. X.
538	Cicadellidae		Atkinsoniella		Atkinsoniella nigripennis		Atkinsoniella nigripennis Yang et Li	1999	♂	Yunnan Province, Lijiang City	26.85	100.23	1996-05-28	GU													Entomological Journal of East China 8(2): 2	华东昆虫学报8（2）：2（图）	Yang M. F. & Li Z. Z.
539	Cicadellidae		Atkinsoniella		Atkinsoniella nigrisigna		Atkinsoniella nigrisigna Li	1992	♂	Guizhou Province, Daozhen County	28.86	107.61	1988-09-14/1988-09-20	GU	♀	Guizhou Province, Zunyi City, Daozhen County	28.86	107.61	1988-09-14/1988-09-20	GU	15♂♂20♀♀	Guizhou Province, Zunyi City, Daozhen County	28.86	107.61	1988-09-14/1988-09-20	GU	Acta Zootaxonomica Sinica 17(3): 344	动物分类学报 17（3）：344（图）	Li Z. Z.
540	Cicadellidae		Atkinsoniella		Atkinsoniella punica		Atkinsoniella punica Yang et Li	2002	♂	Yunnan Province, Nujiang of the Lisu Autonomous Prefecture, Lushui County, Pianma Town	26.01	98.63	2000-08-17	GU							4♂♂	Yunnan Province, Nujiang of the Lisu Autonomous Prefecture, Lushui County, Pianma Town	26.05	98.40	2000-08-17	GU	Acta Zootaxonomica Sinica 27(3): 556	动物分类学报 27（3）：556（图）	Yang M. F. & Li Z. Z.
541	Cicadellidae		Atkinsoniella		Atkinsoniella rubra		Atkinsoniella rubra Kuoh et Cai	1994	♂	Yunnan Province, Dali Bai Autonomous Prefecture, Yunlong County, Zhiben Mountain	25.74	99.05	1981-06-23	IZAS	♀	Yunnan Province, Nujiang of the Lisu Autonomous Prefecture, Lushui County, Pianma Town	26.01	98.63	1981-05-26	IZAS	2♂♂	Yunnan Province, Dali Bai Autonomous Prefecture, Yunlong County, Zhiben Mountain	25.74	99.05	1981-06-23	IZAS	Zoological Research 15(4): 14	动物学研究15（4）：14（图）	Cai P. & Ge Z. L.
542	Cicadellidae		Atkinsoniella		Atkinsoniella rubra		Atkinsoniella rubra Kuoh et Cai	1994													2♂♂	Yunnan Province, Baoshan City, Diwan Forest Farm	24.50	99.19	1981-06-23	IZAS	Zoological Research 15(4): 14	动物学研究15（4）：14（图）	Cai P. & Ge Z. L.
543	Cicadellidae		Atkinsoniella		Atkinsoniella rubra		Atkinsoniella rubra Kuoh et Cai	1994													1♀	Yunnan Province, Nujiang of the Lisu Autonomous Prefecture, Lushui County, Pianma Town	26.01	98.63	1981-05-26	IZAS	Zoological Research 15(4): 14	动物学研究15（4）：14（图）	Cai P. & Ge Z. L.
544	Cicadellidae		Atkinsoniella		Atkinsoniella rubrivenosa	Atkinsoniella thalia	Atkinsoniella rubrivenosa Kuoh et Zhuo	1996	♂	Fujian Province, Nanping City, Chong'an County, Guadun	27.73	117.64	1972-09-29	AAU	♀	Fujian Province, Nanping City, Chong'an County, Guadun	27.73	117.64	1972-09-29	AAU FAFU	8♂♂3♀♀	Fujian Province, Nanping City, Chong'an County, Guadun	27.73	117.64	1972-09-29	AAU FAFU	Entomological Journal of East China 5(1): 3	华东昆虫学报5（1）：3（图）	Ge Z. L. & Zhuo W. X.
545	Cicadellidae		Atkinsoniella		Atkinsoniella trimaculata		Atkinsoniella trimaculata Li	1992	♂	Guizhou Province, Bijie City, Weining County	26.88	104.26	1981-07-05	GU	♀	Guizhou Province, Bijie City, Weining County	26.87	104.25	1981-07-05	GU	1♀	Guizhou Province, Bijie City, Weining County	26.87	104.25	1981-07-05	GU	Acta Zootaxonomica Sinica 17(3): 347	动物分类学报 17（3）：347（图）	Li Z. Z.
546	Cicadellidae		Atkinsoniella		Atkinsoniella trinotata		Atkinsoniella trinotata Cai et He	2002	♂	Hainan Province, Ledong County, Jianfengling	18.72	108.90	1997-07-22	AAU							2♂♂3♀♀	Hainan Province, Ledong County, Jianfengling	18.72	108.90	1997-07-22	AAU	Forest Insect of Hainan. Fusheng Huang ed., P147	海南森林昆虫黄复生主编147（图）	Cai P. & He J. H.
547	Cicadellidae		Atkinsoniella		Atkinsoniella tylata		Atkinsoniella tylata Yang et Li	1999	♂	Fujian Province, Chong'an County, Huanggang Mountain	27.87	117.86	1982-06-28	GU							1♂	Jiangxi Province, Wuyi Mountain	27.94	117.85	1980-07-23	GU	Entomological Journal of East China 8(2): 1	华东昆虫学报8（2）：1（图）	Yang M. F. & Li Z. Z.
548	Cicadellidae		Atkinsoniella		Atkinsoniella valida		Atkinsoniella valida Feng & Zhang	2015	♂	Hainan Province, Ledong County, Jianfengling	18.38	108.43	2007-06-05	NWAFU							4♂♂	Hainan Province, Jianfengling	18.12	108.13	2007-06-06	NWAFU	Zootaxa 4028(2): 274-286	Zootaxa 4028(2): 274-286	Feng L. & Zhang Y. L.
549	Cicadellidae		Atkinsoniella		Atkinsoniella xanthonota		Atkinsoniella xanthonota Kuoh	1994	♂	Yunnan Province, Gongshan County, Cikai	27.73	98.67	1980-07-14	IZAS													Zoological Research 15(4): 12	动物学研究15（4）：12（图）	Cai P. & Ge Z. L.
550	Cicadellidae		Atkinsoniella		Atkinsoniella xanthovena		Atkinsoniella xanthovena Yang et Li	2002																			Insects from Maolan Landscape. Zizhong Li&Daochao Jin eds., P176	茂兰景观昆虫李子忠、金道超主编176（图）	Yang M. F.
551	Cicadellidae		Atkinsoniella		Atkinsoniella xanthovitta		Atkinsoniella xanthovitta Kuoh	1994	♂	Yunnan Province, Luxi County, Hongwei	24.53	103.77	1979-07-06	IZAS													Zoological Research 15(4): 11	动物学研究15（4）：11（图）	Cai P. & Ge Z. L.
552	Miridae		Atomophora	Camptotylidea	Atomophora flavidus	Camptotylidea flavida	Atomophora flavidus Non et Yang	1994	♂	Inner Mongolia Province, Alxa League, Alxa Left Banner	39.42	106.66	1991-06-02	IMNU							2♂♂	Inner Mongolia Province, Hohhot City, Tumd Left Banner	40.73	111.16	1981-05-21	IMNU	Zoological Research 15(1): 18	动物学研究15（1）： 18（图）	Nengnai Z. B. & Yang Y. Q.
553	Miridae		Atomophora	Camptotylidea	Atomophora flavidus	Camptotylidea flavida	Atomophora flavidus Non et Yang	1994													1♂	Inner Mongolia Province, Bayannur League, Urad Front Banner	40.74	108.65	1980-06-01	IMNU	Zoological Research 15(1): 18	动物学研究15（1）： 18（图）	Nengnai Z. B. & Yang Y. Q.
554	Miridae		Atomophora		Atomophora punctulatus		Atomophora punctulatus Non et Yang	1994	♂	Inner Mongolia Province, Alxa League, Alxa Left Banner	38.83	105.67	1991-08-23	IMNU							7♂♂	Inner Mongolia Province, Alxa League, Alxa Left Banner	38.83	105.67	1991-08-23	IMNU	Zoological Research 15(1): 19	动物学研究15（1）：19（图）	Nengnai Z. B. & Yang Y. Q.
555	Lygaeidae	Oxycarenidae	Auchenodes		Auchenodes gracilis		Auchenodes gracilis Zheng, Zou et Hsiao	1979	♂	Shaanxi Province, Yan'an City, Ganquan County, Qingquan Town	36.23	109.36	1972-04-04	NKU													Acta Zootaxonomica Sinica 4(4): 362	动物分类学报 4（4）：362（图）	Zheng L. Y. , Zou H. G. & Xiao C. Y.
556	Psyllidae		Auchmerina		Auchmerina drypetisuga		Auchmerina drypetisuga Li	2004	♂	Guangxi Province, Longzhou County, Nonggang	22.51	106.98	1981-04-11	CAU							10♂♂6♀♀	Guangxi Province, Chongzuo City, Longzhou County, Nonggang	22.51	106.98	1981-04-11	CAU	Insects from Mt. Shiwandashan Area of Guangxi. Xingke Yang ed., P220	广西十万大山地区昆虫杨星科主编220（图）	Li F. S.
557	Psyllidae		Auchmerina		Auchmerina drypetisuga		Auchmerina drypetisuga Li	2004													2♂♂1♀	Yunnan Province, Xishuangbanna Dai Autonomous Prefecture, Mengla County, Youle Mountain	21.46	101.57	1981-04-11	CAU	Insects from Mt. Shiwandashan Area of Guangxi. Xingke Yang ed., P220	广西十万大山地区昆虫杨星科主编220（图）	Li F. S.
558	Issidae	Caliscelidae	Augilodes		Augilodes apicomacula		Augilodes apicomacula Wang, Chou et Yuan	2002	♂	Yunnan Province, Xishuangbanna Dai Autonomous Prefecture, Jinghong County, Damenglong	21.58	100.68	1958-04-06	NWAFU													Entomotaxonomia 24(2): 95	昆虫分类学报 24（2）：95（图）	Wang Y. L. , Zhou Y. & Yuan F.
559	Diaspididae		Aulacaspis		Aulacaspis altiplagae		Aulacaspis altiplagae Chen	1983																			Chionaspidini Brues et Melander. Fangjie Chen eds., P37	中国雪盾蚧族37（图）	Chen F. J.
560	Diaspididae		Aulacaspis		Aulacaspis citri		Aulacaspis citri Chen	1954																			Acta Entomologica Sinica 4(2): 165	昆虫学报 4（2）：165（图）	Chen F. J.
561	Diaspididae		Aulacaspis		Aulacaspis frutescens		Aulacaspis frutescens Hu	1986	♀	Hainan Province, Ledong County, Jianfengling	18.72	108.90	1984-05-12	IPPE													Collected Papers of Entomological Research Vol.6: 217	昆虫学研究集刊（第六集）217（图）	Hu J. L.
562	Diaspididae		Aulacaspis		Aulacaspis guangdongensis		Aulacaspis guangdongensis Chen, Wu et Su	1980																			Acta Zootaxonomica Sinica 5(3): 289	动物分类学报 5（3）：289（图）	Chen F. J. , Wu Z. Q. & Su D. K.
563	Diaspididae		Aulacaspis		Aulacaspis intermedius	Aulacaspis intermedia	Aulacaspis intermedius Chen, Wu et Su	1980																			Acta Zootaxonomica Sinica 5(3): 290	动物分类学报 5（3）：290（图）	Chen F. J. , Wu Z. Q. & Su D. K.
564	Diaspididae		Aulacaspis		Aulacaspis longanae		Aulacaspis longanae Chen, Wu et Su	1980																			Acta Zootaxonomica Sinica 5(3): 292	动物分类学报 5（3）：292（图）	Chen F. J. , Wu Z. Q. & Su D. K.
565	Diaspididae		Aulacaspis		Aulacaspis pseudospinosa		Aulacaspis pseudospinosa Chen, Wu et Su	1980																			Acta Zootaxonomica Sinica 5(3): 293	动物分类学报 5（3）：293（图）	Chen F. J. , Wu Z. Q. & Su D. K.
566	Diaspididae		Aulacaspis		Aulacaspis sassafris		Aulacaspis sassafris Chen, Wu et Su	1980																			Acta Zootaxonomica Sinica 5(3): 294	动物分类学报 5（3）：294（图）	Chen F. J. , Wu Z. Q. & Su D. K.
567	Diaspididae		Aulacaspis		Aulacaspis zunyiensis		Aulacaspis zunyiensis	2016	adult female	Guizhou Province, Zunyi City	27.73	106.93	2015-07-17	SAU													ZooKeys 619: 13-24	ZooKeys 619: 13-24	Wei J. F. , Jing X. P. & Zhang H. F.
568	Reduviidae		Aulacogenia		Aulacogenia dentata		Aulacogenia dentata Zhao & Cai	2005	♂	Yunnan Province, Wenshan County	23.39	104.23	1986-08-12	CAU													Zootaxa 1055: 23-40	Zootaxa 1055: 23-40	Zhao P. , Cai W. Z. & Tomokuni M.
569	Reduviidae		Aulacogenia		Aulacogenia zhangi		Aulacogenia zhangi Wang, Cai et Li	2008	♂	Yunnan Province, Xishuangbanna Dai Autonomous Prefecture, Mengla County, Yaoqu Town	21.72	101.55	2006-06-06	CAU													Zootaxa 1727: 57-62	Zootaxa 1727: 57-62	Wang H. S. , Cai W. Z. & Li Q.
570	Aphididae		Aulacorthum	Anaulacorthum	Aulacorthum circumflexus zhanjiajiense	Anaulacorthum zhangjiajiensis	Aulacorthum circumflexus zhanjiajiense Zhang	1992	apterous viviparous female	Hunan Province, Dayong City, Zhangjiajie	29.46	110.64	1985-10-12	IZAS							3 apterous viviparous females 1 alate viviparous female	Hunan Province, Dayong City, Zhangjiajie	29.46	110.64	1985-10-12	IZAS	Iconography of Forest Insects in Hunan. Jianwen Peng&Youqiao Liu eds., P157	湖南森林昆虫图鉴彭建文、刘友樵主编157（图）	Zhang G. X.
571	Aphididae		Aulacorthum		Aulacorthum cirsorhizum		Aulacorthum cirsorhizum Zhang et al	1999	apterous viviparous female	Gansu Province, Dingxi City, Min County	34.44	104.04	1986-09-29	IZAS							8 apterous viviparous females	Gansu Province, Dingxi City, Min County	34.44	104.04	1986-09-29	IZAS	Fauna of Acricultural and Forestry Aphids of Northwest China. Guangxue Zhang ed., P350	西北农林蚜虫志张广学主编350（图）	Zhang G. X.
572	Aphididae		Aulacorthum	Neomyzus	Aulacorthum convolvulicola	Neomyzus convolvulicola	Aulacorthum (Neomyzus) convolvulicola Zhang	1992	apterous viviparous female	Hunan Province, Changsha City	28.23	112.94	1985-10	IZAS							2 alate viviparous females	Hunan Province, Changsha City	28.23	112.94	1985-10	IZAS	Iconography of Forest Insects in Hunan. Jianwen Peng&Youqiao Liu eds., P156	湖南森林昆虫图鉴彭建文、刘友樵主编156（图）	Zhang G. X.
573	Aphididae		Aulacorthum		Aulacorthum euphorbophagum		Aulacorthum euphorbophagum Zhang et al	1999	apterous viviparous female	Gansu Province, Gannan Tibetan Autonomous Prefecture, Yibu County, Lazikou	34.12	103.89	1986-07-18	IZAS							2 apterous viviparous females 2 alate viviparous females 2 alatae nymphs	Gansu Province, Gannan Tibetan Autonomous Prefecture, Yibu County, Lazikou	34.12	103.89	1986-07-18	IZAS	Fauna of Acricultural and Forestry Aphids of Northwest China. Guangxue Zhang ed., P351	西北农林蚜虫志张广学主编351（图）	Zhang G. X.
574	Aphididae		Aulacorthum		Aulacorthum mediapallidum		Aulacorthum (Aulacorthum) mediapallidum	2011	apterous viviparous female	Beijing City, Miyun County	40.38	116.84	2005-05-14	IZAS							6 apterous viviparous females	Beijing City, Miyun County	40.38	116.84	2005-05-14	IZAS	ZooKeys 96: 1-10	ZooKeys 96: 1-10	Li H. , Dai R. H. & Li Z. Z.
575	Aphididae		Aulacorthum		Aulacorthum mediapallidum		Aulacorthum (Aulacorthum) mediapallidum	2011													1 apterous viviparous female	Beijing City, Xiaolongmen Forestry Centre	39.96	115.47	2007-08-13	IZAS	ZooKeys 96: 1-10	ZooKeys 96: 1-10	Li H. , Dai R. H. & Li Z. Z.
576	Aphididae		Aulacorthum	Neomyzus	Aulacorthum oligospinosum	Neomyzus oligospinosum	Aulacorthum (Neomyzus) oligospinosum	2011	apterous viviparous female	Inner Mongolia Province, Hulun Buir City, Oroqen County	50.43	124.11	2005-08-13	IZAS							6 apterous viviparous females	Inner Mongolia Province, Hulun Buir City, Oroqen County	50.43	124.11	2005-08-13	IZAS	Oriental Insects 45(1): 20-48	Oriental Insects 45(1): 20-48	Su X. M. & Qiao G. X.
577	Coreidae		Aurelianus		Aurelianus yunnananus		Aurelianus yunnananus Xiong	1987	♂	Yunnan Province, Xishuangbanna Dai Autonomous Prefecture, Mengla County, Shangyong	21.24	101.72	1982-05-28	KZAS	♀	Yunnan Province, Xishuangbanna Dai Autonomous Prefecture, Mengla County, Shangyong	21.24	101.72	1982-05-28	KZAS							Zoological Research 8(1): 87	动物学研究8（1）：87（图）	Xiong J.
578	Coreidae		Austrocoris	Chariesterus	Austrocoris antennalis	Chariesterus antennator	Austrocoris antennalis Hsiao	1965	♂	Guangdong Province, Guangzhou City	23.13	113.26	1936-04-21	SYSU	♀	Guangdong Province, Guangzhou City	23.13	113.26	1936-04-21	SYSU	♀	Guangdong Province, Guangzhou City	23.13	113.26	1936-04-21	SYSU	Acta Zoologica Sinica 17(4): 426	动物学报 17（4）：426（图）	Xiao C. Y.
579	Cicadellidae		Baaora		Baaora aberranta		Baaora aberranta Huang et Zhang	2006	♂	Yunnan Province, Xishuangbanna Dai Autonomous Prefecture, Jinghong County, Mengyang Town, Sanchahe	22.17	100.87	1999-12-19	NWAFU							3♂♂	Yunnan Province, Xishuangbanna Dai Autonomous Prefecture, Jinghong County, Mengyang Town, Sanchahe	22.17	100.87	1999-12-19	NWAFU	Canadian Entomologist 138(2): 196-197	Canadian Entomologist 138(2): 196-197	Huang M. & Zhang Y. L.
580	Cicadellidae		Baaora		Baaora aberranta		Baaora aberranta Huang et Zhang	2006													3♂♂	Yunnan Province, Xishuangbanna Dai Autonomous Prefecture, Mengla County, Guanlei Town, Mengyuan Village	24.01	99.25	1999-12-18	NWAFU	Canadian Entomologist 138(2): 196-197	Canadian Entomologist 138(2): 196-197	Huang M. & Zhang Y. L.
581	Cicadellidae		Baaora		Baaora aberranta		Baaora aberranta Huang et Zhang	2006													1♂1♀	Yunnan Province, Xishuangbanna Dai Autonomous Prefecture, Jinghong County	22.01	100.80	1999-12-25	NWAFU	Canadian Entomologist 138(2): 196-197	Canadian Entomologist 138(2): 196-197	Huang M. & Zhang Y. L.
582	Cicadellidae		Baaora		Baaora apicimaculata		Baaora apicimaculata Huang et Zhang	2006	♂	Yunnan Province, Lijiang City, Xinzhu Botanical Garden	26.82	100.24	1999-11-16	NWAFU							1♂	Yunnan Province, Lijiang City, Yulong County, Xinzhu Botanical Garden	26.82	100.24	1999-11-16	NWAFU	Canadian Entomologist 138(2): 191-192	Canadian Entomologist 138(2): 191-192	Huang M. & Zhang Y. L.
583	Cicadellidae		Baaora		Baaora apicimaculata		Baaora apicimaculata Huang et Zhang	2006													1♂	Yunnan Province, Lijiang City, Yulong County, Xinzhu Botanical Garden	26.82	100.24	1999-11-15	NWAFU	Canadian Entomologist 138(2): 191-192	Canadian Entomologist 138(2): 191-192	Huang M. & Zhang Y. L.
584	Cicadellidae		Baaora		Baaora dworakowskae		Baaora dworakowskae Huang et Zhang	2006	♂	Sichuan Province, Emei Mountain	29.58	103.44	1999-11-01	NWAFU							5♂♂20♀♀	Sichuan Province, Emei Mountain	29.58	103.44	1999-11-02	NWAFU	Canadian Entomologist 138(2): 190-191	Canadian Entomologist 138(2): 190-191	Huang M. & Zhang Y. L.
585	Cicadellidae		Baaora		Baaora dworakowskae		Baaora dworakowskae Huang et Zhang	2006													3♀♀	Sichuan Province, Emei Mountain	29.58	103.44	1999-11-02	NWAFU	Canadian Entomologist 138(2): 190-191	Canadian Entomologist 138(2): 190-191	Huang M. & Zhang Y. L.
586	Cicadellidae		Baaora		Baaora fusca		Baaora fusca Huang et Zhang	2006	♂	Sichuan Province, Emei Mountain	29.58	103.44	1999-11-01	NWAFU							1♂15♀♀	Sichuan Province, Emei Mountain	29.58	103.44	1999-11-02	NWAFU	Canadian Entomologist 138(2): 192-195	Canadian Entomologist 138(2): 192-195	Huang M. & Zhang Y. L.
587	Cicadellidae		Baaora		Baaora fusca		Baaora fusca Huang et Zhang	2006													2♀♀	Sichuan Province, Emei Mountain	29.58	103.44	1999-11-02	NWAFU	Canadian Entomologist 138(2): 192-195	Canadian Entomologist 138(2): 192-195	Huang M. & Zhang Y. L.
588	Cicadellidae		Baaora		Baaora fusca		Baaora fusca Huang et Zhang	2006													10♀♀	Sichuan Province, Tibetan Autonomous Prefecture of Garzê, Luding County, Moxi Town, Gongga Mountain	29.59	101.88	1999-11-04	NWAFU	Canadian Entomologist 138(2): 192-195	Canadian Entomologist 138(2): 192-195	Huang M. & Zhang Y. L.
589	Cicadellidae		Baaora		Baaora fusca		Baaora fusca Huang et Zhang	2006													1♂	Sichuan Province, Tibetan Autonomous Prefecture of Garzê, Luding County, Moxi Town, Gongga Mountain	29.59	101.88	1999-11-05	NWAFU	Canadian Entomologist 138(2): 192-195	Canadian Entomologist 138(2): 192-195	Huang M. & Zhang Y. L.
590	Cicadellidae		Baaora		Baaora fusca		Baaora fusca Huang et Zhang	2006													1♂3♀♀	Yunnan Province, Xishuangbanna Dai Autonomous Prefecture, Jinghong County	22.01	100.80	1999-12-25	NWAFU	Canadian Entomologist 138(2): 192-195	Canadian Entomologist 138(2): 192-195	Huang M. & Zhang Y. L.
591	Cicadellidae		Baaora		Baaora fusca		Baaora fusca Huang et Zhang	2006													1♀	Yunnan Province, Xishuangbanna Dai Autonomous Prefecture, Mengla County, Nangong Mountain	21.63	101.43	1999-12-13	NWAFU	Canadian Entomologist 138(2): 192-195	Canadian Entomologist 138(2): 192-195	Huang M. & Zhang Y. L.
592	Cicadellidae		Baaora		Baaora nigritergita		Baaora nigritergita Huang et Zhang	2006	♂	Yunnan Province, Xishuangbanna Dai Autonomous Prefecture, Jinghong County, Mengyang Town, Sanchahe	22.17	100.87	1999-12-20	NWAFU							1♂	Yunnan Province, Xishuangbanna Dai Autonomous Prefecture, Jinghong County, Mengyang Town, Sanchahe	22.17	100.87	1999-12-20	NWAFU	Canadian Entomologist 138(2): 195-196	Canadian Entomologist 138(2): 195-196	Huang M. & Zhang Y. L.
593	Cicadellidae		Baaora		Baaora nigritergita		Baaora nigritergita Huang et Zhang	2006													1♂1♀	Yunnan Province, Xishuangbanna Dai Autonomous Prefecture, Mengla County, Guanlei Town, Mengyuan Village	21.71	101.38	1999-12-18	NWAFU	Canadian Entomologist 138(2): 195-196	Canadian Entomologist 138(2): 195-196	Huang M. & Zhang Y. L.
594	Cicadellidae		Baaora		Baaora nigritergita		Baaora nigritergita Huang et Zhang	2006													1♂	Yunnan Province, Xishuangbanna Dai Autonomous Prefecture, Jinghong County	22.01	100.80	1999-12-25	NWAFU	Canadian Entomologist 138(2): 195-196	Canadian Entomologist 138(2): 195-196	Huang M. & Zhang Y. L.
595	Cicadellidae		Baaora		Baaora quadrimaculata		Baaora quadrimaculata Hu et Kuoh	1991	♂	Jilin Province, Changbai Mountain	43.67	126.51	1979-08-15	AAU													Entomotaxonomia 13(4): 256	昆虫分类学报 13（4）：256（图）	Hu J. C. & Ge Z. L.
596	Triozidae		Bactericera		Bactericera aterokera		Bactericera aterokera Li	2005	♀	Sichuan Province, Ngawa Tibetan Qiang Autonomous Prefecture, Jiuzhaigou County, Nanping County, Jiuzhaigou, Rilang	33.26	104.24	1987-07-14	CAU							1♀	Gansu Province, Gannan Tibetan Autonomous Prefecture, Yibu County, Lazikou	34.12	103.89	1980-08-12	CAU	Insect Fauna of Middle-West Qinling Range and South Mountains of Gansu Province. Xingke Yang ed., P196	秦岭西段及甘南地区昆虫杨星科主编196（图）	Li F. S.
597	Triozidae		Bactericera		Bactericera decurticapta		Bactericera decurticapta Li	2005	♀	Gansu Province, Gannan Tibetan Autonomous Prefecture, Yibu County, Lazikou	34.12	103.89	1980-08-12	CAU													Insect Fauna of Middle-West Qinling Range and South Mountains of Gansu Province. Xingke Yang ed., P199	秦岭西段及甘南地区昆虫杨星科主编199（图）	Li F. S.
598	Triozidae		Bactericera		Bactericera kangxianana		Bactericera kangxianana Li	2005	♂	Gansu Province, Longnan City, Kangxian County, Lianghe Town	33.12	105.92	1980-07-30	CAU													Insect Fauna of Middle-West Qinling Range and South Mountains of Gansu Province. Xingke Yang ed., P198	秦岭西段及甘南地区昆虫杨星科主编198（图）	Li F. S.
599	Triozidae		Bactericera		Bactericera malleicapta		Bactericera malleicapta Li	2005	♀	Gansu Province, Gannan Tibetan Autonomous Prefecture, Yibu County, Lazikou	34.12	103.89	1980-08-12	CAU													Insect Fauna of Middle-West Qinling Range and South Mountains of Gansu Province. Xingke Yang ed., P200	秦岭西段及甘南地区昆虫杨星科主编200（图）	Li F. S.
600	Triozidae		Bactericera		Bactericera xanthoprocta		Bactericera xanthoprocta Li	2005	♂	Shaanxi Province, Xi'an City, Zhouzhi County, Louguantai	34.05	108.33	1982-12-03	CAU							1♂1♀	Shaanxi Province, Xi'an City, Zhouzhi County, Louguantai	34.05	108.33	1982-12-03	CAU	Insect Fauna of Middle-West Qinling Range and South Mountains of Gansu Province. Xingke Yang ed., P195	秦岭西段及甘南地区昆虫杨星科主编195（图）	Li F. S.
601	Pentatomidae		Bagrada		Bagrada qinlingensis		Bagrada qinlingensis Zheng	1982	♀	Shaanxi Province, Xi'an City, Zhouzhi County	34.16	108.22	1960-06-25	SNU	♂	Shaanxi Province, Xi'an City, Zhouzhi County	34.16	108.22	1960-06-25	SNU							Acta Entomologica Sinica 25(2): 195	昆虫学报 25（2）：195（图）	Zheng Z. M.
602	Cercopidae		Baibarana	Telogmometopius	Baibarana carinilabrata	Telogmometopius carinilabratus	Baibarana carinilabrata Chou et Wu	1988	♂	Yunnan Province, Diqing Tibetan Autonomous Prefecture, Weixi County, Baijixun Town	27.13	99.28	1981-07-11	IZAS	♀	Yunnan Province, Diqing Tibetan Autonomous Prefecture, Weixi County, Baijixun Town	27.13	99.28	1981-07-13	IZAS	1♂	Tibet Province, Nyingchi City, Bomê County, Yigong Town	30.27	94.82	1983-08-15	NWAFU	Insects of MT. Namjagbarwa Region of Xizang. Fusheng Huang ed., P137	西藏南迦巴瓦峰地区昆虫黄复生主编137（图）	Zhou Y. , Yuan F. & Wu Z. L.
603	Pemphigidae	Aphididae	Baizongia	Chaetogeoica	Baizongia yunlongensis	Chaetogeoica yunlongensis	Baizongia yunlongensis Zhang et Zhang	1985	alate viviparous female	Yunnan Province, Dali Bai Autonomous Prefecture, Yunlong County, Bijiang River	25.88	99.35	1980-06-18	IZAS							3 alate viviparous females	Yunnan Province, Dali Bai Autonomous Prefecture, Yunlong County, Bi River	25.88	99.35	1980-06-18	IZAS	Acta Entomologica Sinica 28(1): 94	昆虫学报 28（1）：94（图）	Zhang G. X. & Zhong T. S.
604	Cicadellidae		Balala		Balala curvata		Balala curvata Shen et Zhang	1995	♂	Hubei Province, Shennongjia, Hongping	31.40	110.49	1980-07-24	IZAS													Entomotaxonomia 17(4): 273	昆虫分类学报 17（4）：273（图）	Shen L. & Zhang Y. L.
605	Cicadellidae		Balala		Balala lui		Balala lui Shen et Zhang	1995	♂	Guangxi Province, Ningming County, Longrui Nature Reserve	22.36	107.10	1984-05-20	NWAFU													Entomotaxonomia 17(4): 271	昆虫分类学报 17（4）：271（图）	Shen L. & Zhang Y. L.
606	Pseudococcidae		Balanococcus	Trionymus	Balanococcus agrostis	Trionymus agrostis	Balanococcus agrostis Wu	1999	♀	Henan Province, Nanyang City, Xixia County, Huangshian Forest Farm	33.63	111.72	1998-07-17	NKU							7♀♀	Henan Province, Nanyang City, Xixia County, Huangshian Forest Farm	33.63	111.72	1998-07-17	NKU	The Fauna and Taxonomy of Insects in Henan, Insects of The Mountains Funiu and Dabie Regions. Xiaocheng Shen&Haichao Pei eds., Vol.4: 17	河南昆虫分类区系研究（第四卷） 伏牛山南坡及大剐山区昆虫申效诚、裴海潮主编17（图）	Wu S. A.
607	Cicadellidae		Balclutha		Balclutha longa		Balclutha longa Kuoh	1987	♂	Tibet Province, Nyingchi City	29.64	94.36	1984-10-16	AAU							1♂	Tibet Province, Nyingchi City	29.64	94.36	1984-10-16	AAU	Agriculture Insects Spiders Plant Diseases and Weeds of Xizang. Shimei Zhang ed., Vol.1: 128	西藏农业病虫及杂草（一）章士美主编128（图）	Ge Z. L.
608	Cicadellidae		Balclutha		Balclutha tiaowena		Balclutha tiaowena Kuoh	1981	♂	Tibet Province, Zuogong County	29.67	97.84	1976-07-03	AAU							1♂8♀♀	Tibet Province, Qamdo City, Zuogong County	29.67	97.84	1976-07-03	AAU	Insects of Xizang. Comprehensive Scientific Expedition Team of Qinghai-Tibet Plateau, Chinese Academy of Sciences eds., Vol.1: 210	西藏昆虫（第一册）中国科学院青藏高原综合科学考察队主编210（图）	Ge Z. L.
609	Cicadellidae		Balclutha		Balclutha tiaowena		Balclutha tiaowena Kuoh	1981													3♂♂3♀♀	Tibet Province, Qamdo City, Zuogong County	29.67	97.84	1976-07-02	AAU	Insects of Xizang. Comprehensive Scientific Expedition Team of Qinghai-Tibet Plateau, Chinese Academy of Sciences eds., Vol.1: 210	西藏昆虫（第一册）中国科学院青藏高原综合科学考察队主编210（图）	Ge Z. L.
610	Cicadellidae		Balclutha		Balclutha uncinata		Balclutha uncinata Kuoh	1987	♂	Tibet Province, Nyingchi City	29.64	94.36	1984-10-14	AAU	♀	Tibet Province, Nyingchi City	29.64	94.36	1984-10-14	AAU	9♀♀	Tibet Province, Nyingchi City	29.64	94.36	1984-10-14	AAU	Agriculture Insects Spiders Plant Diseases and Weeds of Xizang. Shimei Zhang ed., Vol.1: 126	西藏农业病虫及杂草（一）章士美主编126（图）	Ge Z. L.
611	Cicadellidae		Balocerus		Balocerus bimaculatus		Balocerus bimaculatus Zhang et Li	2006	♂	Hainan Province, Wuzhishan County, Wuzhi Mountain	18.78	109.52	1997-05-20	GU							1♀	Hainan Province, Wuzhishan County, Wuzhi Mountain	18.78	109.52	1997-05-20	GU	Entomotaxonomia 28(1): 40	昆虫分类学报 28（1）：40（图）	Zhang B. & Li Z. Z.
612	Cicadellidae		Balocha		Balocha hainana		Balocha hainana Zhang and Li	2011	♂	Hainan Province, Wuzhishan County, Wuzhi Mountain	18.87	109.68	2007-07-15	IMNU							2♀♀	Hainan Province, Wuzhishan County, Wuzhi Mountain	18.78	109.52	2007-07-07	IMNU	Turkish Journal of Zoology 35(2): 159-162	Turkish Journal of Zoology 35(2): 159-162	Zhang B. & Li Z. Z.
613	Cicadellidae		Bambusana		Bambusana brancha		Bambusana brancha Li et Song	2009	♂	Guizhou Province, Zunyi City, Suiyang County, Kuankuoshui	28.24	107.20	1984-08-15	GU							8♂♂17♀♀	Guizhou Province, Kuankuoshui	28.24	107.20	1984-08-15	GU	Scientia Silvae Sinicae 45(2): 83-84	Scientia Silvae Sinicae 45(2): 83-84	Li Z. Z. & Song Y. H.
614	Cicadellidae		Bambusana		Bambusana brancha		Bambusana brancha Li et Song	2009													11♂♂25♀♀	Guizhou Province, Tongren City, Fanjing Mountain	27.84	108.77	1994-08-11/1994-08-14	GU	Scientia Silvae Sinicae 45(2): 83-84	Scientia Silvae Sinicae 45(2): 83-84	Li Z. Z. & Song Y. H.
615	Cicadellidae		Bambusana		Bambusana leigongshana		Bambusana leigongshana Li et Song	2009	♂	Guizhou Province, Leishan County, Fangxiang Town, Leigong Mountain	26.36	108.16	2005-06-12	GU							5♂♂2♀♀	Guizhou Province, Qiandongnan Miao and Dong Autonomous Prefecture, Leishan County, Leigong Mountain	26.36	108.16	2005-06-12	GU	Scientia Silvae Sinicae 45(2): 84-85	Scientia Silvae Sinicae 45(2): 84-85	Li Z. Z. & Song Y. H.
616	Asterolecaniidae		Bambusaspis		Bambusaspis jubatus	Bambusaspis jubata	Bambusaspis jubatus Wu	1983	♀	Anhui Province, Ma'anshan City	31.67	118.51	1978-08-02	MSTC							6♀♀	Anhui Province, Ma'anshan City	31.67	118.51	1978-08-02	MSTC	Acta Entomologica Sinica 26(2): 209	昆虫学报 26（2）：209（图）	Wu S. J.
617	Asterolecaniidae		Bambusaspis		Bambusaspis prolrusus		Bambusaspis prolrusus Zhang et Zhang	1997	♀	Anhui Province, She County	29.86	118.41	1992-08-21	AHFP							17♀♀	Anhui Province, Huangshan City, She County	29.86	118.41	1992-08-21	AHFP	Entomological Journal of East China 6(1): 12	华东昆虫学报6（1）：12（图）	Zhang W. B. & Zhang X. F.
618	Asterolecaniidae		Bambusaspis		Bambusaspis qingyuanensis		Bambusaspis qingyuanensis Hu et Xie	1988		Zhejiang Province, Lishui City, Qingyuan County, Qingyuan Forest Farm	27.61	118.97	1982-05-02	IPPE													Collected Papers of Entomological Research Vol.8: 196	昆虫学研究集刊（第八集）196（图）	Hu J. L. & Xie G. L.
619	Asterolecaniidae		Bambusaspis	Pauroaspis	Bambusaspis rutilan	Pauroaspis rutilan	Bambusaspis rutilan Wu	1983	♀	Anhui Province, Xuancheng City	30.94	118.76	1979-03-20	MSTC							29♀♀	Anhui Province, Xuancheng City	30.94	118.76	1979-03-20	MSTC	Acta Entomologica Sinica 26(4): 428	昆虫学报 26（4）：428（图）	Wu S. J.
620	Asterolecaniidae		Bambusaspis		Bambusaspis shenzhenensis		Bambusaspis shenzhenensis Wu	1992	♀	Guangdong Province, Shenzhou City	22.54	114.06	1984-08-26	AHUT							10♀♀	Guangdong Province, Shenzhou City	22.57	114.10	1984-08-26	AHUT	Acta Entomologica Sinica 35(1): 75	昆虫学报 35（1）：75（图）	Wu S. J.
621	Caliscelidae		Bambusicaliscelis		Bambusicaliscelis dentis		Bambusicaliscelis dentis Chen & Zhang	2011	♂	Guizhou Province, Daozhen County, Dashahe Natural Reserve	29.15	107.61	2004-05-31	GU							2♀♀	Guizhou Province, Zunyi City, Daozhen County, Dashahe Natural Reserve	29.15	107.61	2004-05-31	GU	Annals of the Entomological Society of America 104(2): 95-104	Annals of the Entomological Society of America 104(2): 95-104	Chen X. S. & Zhang Z. G.
622	Caliscelidae		Bambusicaliscelis		Bambusicaliscelis fanjingensis		Bambusicaliscelis fanjingensis Chen & Zhang	2011	♂	Guizhou Province, Fanjingshan National Nature Reserve, Jinding	27.91	108.65	2002-05-31	GU							4♂♂1♀	Guizhou Province, Tongren City, Fanjingshan National Nature Reserve, Jinding	27.84	108.77	2002-05-31	GU	Annals of the Entomological Society of America 104(2): 95-104	Annals of the Entomological Society of America 104(2): 95-104	Chen X. S. & Zhang Z. G.
623	Caliscelidae		Bambusicaliscelis		Bambusicaliscelis fanjingensis		Bambusicaliscelis fanjingensis Chen & Zhang	2011													2♂♂9♀♀	Guizhou Province, Tongren City, Fanjingshan National Nature Reserve, Huixiangping	27.84	108.77	2002-06-01	GU	Annals of the Entomological Society of America 104(2): 95-104	Annals of the Entomological Society of America 104(2): 95-104	Chen X. S. & Zhang Z. G.
624	Cicadellidae		Bambusimukaria		Bambusimukaria quinquepunctata		Bambusimukaria quinquepunctata	2016	♂	Guizhou Province, Guiyang City, Guiyang Forest Park	26.55	106.76	2006-08-11	GU							4♂♂7♀♀	Guizhou Province, Guiyang City, Guiyang Forest park	26.55	106.76	2006-08-11	GU	ZooKeys 563: 21-32	ZooKeys 563: 21-32	Wang J. R. & Du Y. Z.
625	Cicadellidae		Bambusimukaria		Bambusimukaria quinquepunctata		Bambusimukaria quinquepunctata	2016													1♀	Guizhou Province, Qiannan Buyi and Miao Autonomous Prefecture, Libo County, Dongtang Town	25.40	107.87	1998-05-24	GU	ZooKeys 563: 21-32	ZooKeys 563: 21-32	Wang J. R. & Du Y. Z.
626	Cicadellidae		Bambusimukaria		Bambusimukaria quinquepunctata		Bambusimukaria quinquepunctata	2016													10♀♀	Guizhou Province, Qiandongnan Miao and Dong Autonomous Prefecture, Wangmo County, Dayi Town	25.35	106.10	1998-07-07	GU	ZooKeys 563: 21-32	ZooKeys 563: 21-32	Wang J. R. & Du Y. Z.
627	Cicadellidae		Bambusimukaria		Bambusimukaria quinquepunctata		Bambusimukaria quinquepunctata	2016													25♂♂6♀♀	Guizhou Province, Guiyang City, Guiyang Forest park	26.55	106.76	2006-07-07	GU	ZooKeys 563: 21-32	ZooKeys 563: 21-32	Wang J. R. & Du Y. Z.
628	Cicadellidae		Bambusimukaria		Bambusimukaria quinquepunctata		Bambusimukaria quinquepunctata	2016													1♀	Guizhou Province, Qiannan Buyi and Miao Autonomous Prefecture, Changshun County, Weiyuan Town	26.02	106.52	2007-07-07	GU	ZooKeys 563: 21-32	ZooKeys 563: 21-32	Wang J. R. & Du Y. Z.
629	Cicadellidae		Bambusimukaria		Bambusimukaria quinquepunctata		Bambusimukaria quinquepunctata	2016													6♀♀	Fujian Province, Sanming City, Datian County, Daxianfeng	25.69	117.85	2011-05-05	GU	ZooKeys 563: 21-32	ZooKeys 563: 21-32	Wang J. R. & Du Y. Z.
630	Cicadellidae		Bambusimukaria		Bambusimukaria quinquepunctata		Bambusimukaria quinquepunctata	2016													5♀♀	Fujian Province, Sanming City, Yongan County, Tianyanbao	25.94	117.37	2011-05-05	GU	ZooKeys 563: 21-32	ZooKeys 563: 21-32	Wang J. R. & Du Y. Z.
631	Cicadellidae		Bambusimukaria		Bambusimukaria quinquepunctata		Bambusimukaria quinquepunctata	2016													2♂♂2♀♀						ZooKeys 563: 21-32	ZooKeys 563: 21-32	Wang J. R. & Du Y. Z.
632	Delphacidae		Bambusiphaga		Bambusiphaga basifusca		Bambusiphaga basifusca Hou and Chen	2010	♂	Hainan Province, Ledong County, Jianfengling National Natural Reserve	18.38	108.43	2009-04-17/2009-04-20	GU							4♂♂4♀♀	Hainan Province, Ledong County, Jianfengling National Nature Reserve, Mingfenggu	18.69	108.81	2009-04-17/2009-04-20	GU	Florida Entomologist 93(3): 391-397	Florida Entomologist 93(3): 391-397	Hou X. H. & Chen X. S.
633	Delphacidae		Bambusiphaga		Bambusiphaga citricolorata		Bambusiphaga citricolorata Huang et Tian	1979	♂	Yunnan Province, Pu'er City, Simao District	22.79	100.98	1975-08-15	NJAU	♀	Yunnan Province, Pu'er City, Simao District	22.79	100.98	1975-08-15	NJAU	4♂♂1♀	Yunnan Province, Pu'er City, Simao District	22.79	100.98	1975-08-15	NJAU	Acta Zootaxonomica Sinica 4(2): 172	动物分类学报 4（2）：172（图）	Huang Q. L. & Tian L. X.
634	Delphacidae		Bambusiphaga		Bambusiphaga fascia		Bambusiphaga fascia Huang et Tian	1980	♀	Jiangsu Province, Yangzhou City	32.39	119.41	1977-07-02	NJAU													Acta Entomologica Sinica 23(4): 422	昆虫学报 23（4）：422（图）	Huang Q. L. & Tian L. X.
635	Delphacidae		Bambusiphaga		Bambusiphaga furca		Bambusiphaga furca Huang et Ding	1979	♂	Yunnan Province, Kunming City	24.87	102.85	1975-08-06	NJAU	♀	Yunnan Province, Kunming City	24.87	102.85	1975-08-06	NJAU	13♂♂20♀♀	Yunnan Province, Kunming City	24.87	102.85	1975-08-06	NJAU	Acta Zootaxonomica Sinica 4(2): 172	动物分类学报 4（2）：172（图）	Huang Q. L. & Ding J. H.
636	Delphacidae		Bambusiphaga		Bambusiphaga hainanensis		Bambusiphaga hainanensis Hou and Chen	2010	♂	Hainan Province, Changjiang County, Bawangling National Natural Reserve	19.08	109.12	2009-04-24/2009-04-28	GU							4♂♂6♀♀	Hainan Province, Bawangling National Natural Reserve	19.12	109.08	2009-04-24/2009-04-28	GU	Florida Entomologist 93(3): 391-397	Florida Entomologist 93(3): 391-397	Hou X. H. & Chen X. S.
637	Delphacidae		Bambusiphaga		Bambusiphaga hainanensis		Bambusiphaga hainanensis Hou and Chen	2010													11♂♂6♀♀	Hainan Province, Wuzhishan County, Wuzhi Mountain National Natural Reserve	18.79	109.52	2009-04-13/2009-04-15	GU	Florida Entomologist 93(3): 391-397	Florida Entomologist 93(3): 391-397	Hou X. H. & Chen X. S.
638	Delphacidae		Bambusiphaga		Bambusiphaga hainanensis		Bambusiphaga hainanensis Hou and Chen	2010													1♂1♀	Hainan Province, Lingshui County, Diaoluo Mountain National Natural Reserve	18.73	109.83	2009-04-09/2009-04-12	GU	Florida Entomologist 93(3): 391-397	Florida Entomologist 93(3): 391-397	Hou X. H. & Chen X. S.
639	Delphacidae		Bambusiphaga		Bambusiphaga huangi		Bambusiphaga huangi Ding et Hu	1982	♂	Yunnan Province, Lincang City	23.88	100.09	1979-03	NJAU	♀	Yunnan Province, Lincang City	23.88	100.09	1979-03	NJAU	1♂	Yunnan Province, Lincang City	23.88	100.09	1979-03	NJAU	Acta Entomologica Sinica 25(4): 443	昆虫学报 25（4）：443（图）	Ding J. H. & Hu G. W.
640	Delphacidae		Bambusiphaga		Bambusiphaga jinghongensis		Bambusiphaga jinghongensis Ding et Hu	1986	♂	Yunnan Province, Xishuangbanna Dai Autonomous Prefecture, Jinghong County	22.01	100.80	1975-07	NJAU	♀	Yunnan Province, Xishuangbanna Dai Autonomous Prefecture, Jinghong County	22.01	100.80	1983-08-21/1983-08-22	NJAU	6♂♂3♀♀	Yunnan Province, Xishuangbanna Dai Autonomous Prefecture, Jinghong County	22.01	100.80	1983-08-21/1983-08-22	NJAU	Acta Entomologica Sinica 29(4): 415	昆虫学报 29（4）：415（图）	Ding J. H. & Hu C. L.
641	Delphacidae		Bambusiphaga		Bambusiphaga lacticolorata		Bambusiphaga lacticolorata Huang et Ding	1979	♂	Jiangsu Province, Nanjing City	32.06	118.80	1975-07	NJAU	♀	Jiangsu Province, Nanjing City	32.06	118.80	1975-07	NJAU	4♂♂7♀♀	Jiangsu Province, Nanjing City	32.06	118.80	1975-07	NJAU	Acta Zootaxonomica Sinica 4(2): 175	动物分类学报 4（2）：175（图）	Huang Q. L. & Ding J. H.
642	Delphacidae		Bambusiphaga		Bambusiphaga latispina	Bambusiphaga bakeri	Bambusiphaga latispina Qin et Yuan	1999	♂	Hainan Province, Wanning City, Xinglong Town	18.75	110.32	1983-04-28	NWAFU							4♂♂6♀♀	Hainan Province, Wanning City, Xinglong Town	18.75	110.32	1983-04-28		Entomotaxonomia 21(1): 33	昆虫分类学报 21（1）： 33（图）	Qin D. Z. & Yuan F.
643	Delphacidae		Bambusiphaga		Bambusiphaga latispina	Bambusiphaga bakeri	Bambusiphaga latispina Qin et Yuan	1999													1♀	Hainan Province, Yacheng County	18.35	109.18	1983-04-08		Entomotaxonomia 21(1): 33	昆虫分类学报 21（1）： 33（图）	Qin D. Z. & Yuan F.
644	Delphacidae		Bambusiphaga		Bambusiphaga latispina	Bambusiphaga bakeri	Bambusiphaga latispina Qin et Yuan	1999													1♂	Guangdong Province, Maoming City, Dianbai County	21.51	111.01	1983-04-11		Entomotaxonomia 21(1): 33	昆虫分类学报 21（1）： 33（图）	Qin D. Z. & Yuan F.
645	Delphacidae		Bambusiphaga		Bambusiphaga latispina	Bambusiphaga bakeri	Bambusiphaga latispina Qin et Yuan	1999													1♀	Shaanxi Province, Xianyang City, Wugong County	34.26	108.20	1987-07-20	NWAFU	Entomotaxonomia 21(1): 33	昆虫分类学报 21（1）： 33（图）	Qin D. Z. & Yuan F.
646	Delphacidae		Bambusiphaga		Bambusiphaga maculata		Bambusiphaga maculata Chen et Li	2000	♂	Guizhou Province, Tongren City, Fanjing Mountain	27.84	108.77	1998-07-04	GU							2♂♂2♀♀	Guizhou Province, Tongren City, Fanjing Mountain	27.84	108.77	1998-07-04	GU	Scientia Silvae Sinicae 36(3): 77	林业科学36（3）：77（图）	Chen X. S. , Li Z. Z. & Jiang S. N.
647	Delphacidae		Bambusiphaga		Bambusiphaga mirostylis		Bambusiphaga mirostylis Huang et Ding	1979	♂	Yunnan Province, Pu'er City, Simao District	22.79	100.98	1975-08-15	NJAU													Acta Zootaxonomica Sinica 4(2): 174	动物分类学报 4（2）：174（图）	Huang Q. L. & Ding J. H.
648	Delphacidae		Bambusiphaga		Bambusiphaga nigromarginata		Bambusiphaga nigromarginata Huang et Tian	1980	♂	Jiangsu Province, Yangzhou City	32.39	119.41	1977-07-02	NJAU							♂	Jiangsu Province, Yangzhou City	32.39	119.41	1977-07-02	NJAU	Acta Entomologica Sinica 23(4): 421	昆虫学报 23（4）：421（图）	Huang Q. L. & Tian L. X.
649	Delphacidae		Bambusiphaga		Bambusiphaga nigropunctata		Bambusiphaga nigropunctata Huang et Ding	1979	♂	Sichuan Province, Chengdu City	30.65	104.08	1975-08	NJAU	♀	Sichuan Province, Chengdu City	30.65	104.08	1975-08	NJAU	13♂♂62♀♀	Sichuan Province, Chengdu City, Ya'an City, Hongya County	30.01	103.04	1975-08	NJAU	Acta Zootaxonomica Sinica 4(2): 170	动物分类学报 4（2）：170（图）	Huang Q. L. & Ding J. H.
650	Delphacidae		Bambusiphaga		Bambusiphaga similis		Bambusiphaga similis Huang et Tian	1979	♂	Yunnan Province, Pu'er City, Simao District	22.79	100.98	1973-09	NJAU							1♂	Yunnan Province, Pu'er City, Simao District	22.79	100.98	1975-08	NJAU	Acta Zootaxonomica Sinica 4(2): 174	动物分类学报 4（2）：174（图）	Huang Q. L. & Tian L. X.
651	Delphacidae		Bambusiphaga		Bambusiphaga wangmoensis		Bambusiphaga wangmoensis Chen et Li	2000	♂	Guizhou Province, Qiandongnan Miao and Dong Autonomous Prefecture, Wangmo County, Dayi Town	25.36	106.11	1974-05	GU							14♂♂27♀♀	Guizhou Province, Qiandongnan Miao and Dong Autonomous Prefecture, Wangmo County, Dayi Town	25.36	106.11	1997-09-23	GU	Acta Zootaxonomica Sinica 25(2): 179	动物分类学报 25（2）：179（图）	Chen X. S. & Li Z. Z.
652	Delphacidae		Bambusiphaga		Bambusiphaga zhonghei	Bambusiphaga taiwanensis	Bambusiphaga zhonghei Kuoh	1980	♂	Guizhou Province, Xingyi County	25.09	104.90	1964-07	AAU													Acta Entomologica Sinica 23(2): 196	昆虫学报 23（2）：196（图）	Ge Z. L.
653	Urostylidae		Bannacoris		Bannacoris arboreus		Bannacoris arboreus Hsiao	1964	♂	Yunnan Province, Honghe Hani-Yi Autonomous Prefecture, Pingbian County, Dawei Mountain	23.01	103.64	1956-06-21	IZAS	♀	Yunnan Province, Honghe Hani-Yi Autonomous Prefecture, Pingbian County, Dawei Mountain	23.01	103.64	1956-06-21	IZAS	1♂	Yunnan Province, Honghe Hani-Yi Autonomous Prefecture, Pingbian County, Dawei Mountain	22.81	103.79	1956-06-21	IZAS	Acta Zootaxonomica Sinica 1(2): 284	动物分类学报 1（2）：284（图）	Xiao C. Y.
654	Urostylidae		Bannacoris		Bannacoris arboreus		Bannacoris arboreus Hsiao	1964													1♀	Yunnan Province, Honghe Hani-Yi Autonomous Prefecture, Pingbian County, Taiwei Mountain	22.81	103.79	1956-06-22	IZAS	Acta Zootaxonomica Sinica 1(2): 284	动物分类学报 1（2）：284（图）	Xiao C. Y.
655	Reduviidae		Bannania		Bannania pulchella		Bannania pulchella Hsiao	1973	♀	Yunnan Province, Xishuangbanna Dai Autonomous Prefecture, Menghai County, Mengzhe Town	21.99	100.27	1958-07-11	IZAS													Acta Entomologica Sinica 16(1): 59	昆虫学报 16（1）：59（图）	Xiao C. Y.
656	Veliidae		Baptista		Baptista curvicornis		Baptista curvicornis	2014	macropterous male	Yunnan Province, Xishuangbanna Dai Autonomous Prefecture, Jinghong County, Mengla County, Menglun Town, Manzhang village	21.49	101.57	2010-08-18	NKU							1 macropterous male	Yunnan Province, Xishuangbanna Dai Autonomous Prefecture, Mengla County, Menglun Town	22.51	101.06	2010-08-18	NKU	Zootaxa 3811(3): 301-315	Zootaxa 3811(3): 301-315	Ye Z. , Dan A. P. & Bu W. J.
657	Veliidae		Baptista		Baptista obtusa		Baptista obtusa	2014	macropterous male	Yunnan Province, Xishuangbanna Dai Autonomous Prefecture, Jinghong County, Puwen Town, Cangyang River	22.53	101.23	2011-04-25	NKU							6 macropterous males 4 macropterous females 2 apterous males	Yunnan Province, Xishuangbanna Dai Autonomous Prefecture, Jinghong County, Puwen Town, Cangyang River	22.51	101.06	2011-04-25	NKU	Zootaxa 3811(3): 301-315	Zootaxa 3811(3): 301-315	Ye Z. , Dan A. P. & Bu W. J.
658	Veliidae		Baptista		Baptista obtusa		Baptista obtusa	2014													4 macropterous males 2 macropterous females	Yunnan Province, Xishuangbanna Dai Autonomous Prefecture, Jinghong City, Mengla County, Menglun Town, Baka Village	21.49	100.51	2010-08-07	NKU	Zootaxa 3811(3): 301-315	Zootaxa 3811(3): 301-315	Ye Z. , Dan A. P. & Bu W. J.
659	Veliidae		Baptista		Baptista obtusa		Baptista obtusa	2014													1 macropterous male 1 macropterous female	Yunnan Province, Xishuangbanna Dai Autonomous Prefecture, Jinghong City, Mengla County, Menglun Town, Mengkuan River	21.49	100.51	2010-08-18	NKU	Zootaxa 3811(3): 301-315	Zootaxa 3811(3): 301-315	Ye Z. , Dan A. P. & Bu W. J.
660	Aradidae		Barcinus		Barcinus kormilevi		Barcinus kormilevi Bai, Heiss et Cai	2006	♂	Hainan Province, Ledong County, Jianfengling	18.12	108.13	2004-07-21	CAU							1♂1♀	Hainan Province, Jianfengling	18.38	108.43	2004-07-21	CAU	Zootaxa 1317: 49-56	Zootaxa 1317: 49-56	Bai X. S. , Heiss E. & Cai W. Z.
661	Pentatomidae		Bathycoelia		Bathycoelia scutellata		Bathycoelia scutellata Zheng et Liu	1987	♀	Yunnan Province, Chuxiong Yi Autonomous Prefecture, Nanhua County	25.19	101.27	1980-08	IAPQ							1♀	Yunnan Province, Dali Bai Autonomous Prefecture, Dali City, Xiaguan Town	25.58	100.23	1981-10	NKU	Acta Zootaxonomica Sinica 12(2): 188	动物分类学报 12（2）：188（图）	Zheng L. Y. & Liu G. Q.
662	Pentatomidae		Bathycoelia		Bathycoelia sinica		Bathycoelia sinica Zheng et Liu	1987	♀	Guangdong Province, Zhaoqing City, Dinghu District, Dinghu Mountain	23.17	112.54	1980-05-09/1980-05-14	NKU													Acta Zootaxonomica Sinica 12(3): 291	动物分类学报 12（3）：291（图）	Zheng L. Y. & Liu G. Q.
663	Cicadellidae		Batracomorphus		Batracomorphus clavatus		Batracomorphus clavatus Cai et Shen	2010	♂	Henan Province, Nanyang City, Neixiang County, Baotianman Mountain	33.48	111.89	1999-07-21	ICSCU							1♀	Henan Province, Nanyang City, Neixiang County	33.04	111.85	1999-07-21	ICSCU	Entomotaxonomia 32: 14-16	Entomotaxonomia 32: 14-16	Cai P. & Shen X. L.
664	Cicadellidae		Batracomorphus		Batracomorphus dentestyleus		Batracomorphus dentestyleus Li et Wang	2003	♂	Yunnan Province, Dehong Autonomous Prefecture, Yingjiang County	24.71	97.94	2001-05-15	GU							2♂♂1♀	Yunnan Province, Dehong Autonomous Prefecture, Yingjiang County	24.71	97.93	2001-05-15	GU	Acta Zootaxonomica Sinica 28(1): 132	动物分类学报 28（1）：132（图）	Li Z. Z. & Wang L. M.
665	Cicadellidae		Batracomorphus		Batracomorphus furcatus		Batracomorphus furcatus Li et Wang	2003	♂	Yunnan Province, Nujiang of the Lisu Autonomous Prefecture, Lanping County	26.45	99.42	2000-08-13	GU							1♂	Guizhou Province, Tongren City, Fanjing Mountain	27.84	108.77	2001-07-31		Acta Zootaxonomica Sinica 28(1): 133	动物分类学报 28（1）：133（图）	Li Z. Z. & Wang L. M.
666	Cicadellidae		Batracomorphus		Batracomorphus furcatus		Batracomorphus furcatus Li et Wang	2003													1♀	Guizhou Province, Tongren City, Fanjing Mountain	27.84	108.77	1994-08-10	GU	Acta Zootaxonomica Sinica 28(1): 133	动物分类学报 28（1）：133（图）	Li Z. Z. & Wang L. M.
667	Cicadellidae		Batracomorphus		Batracomorphus gracilis		Batracomorphus gracilis Li et Wang	2003	♂	Xinjiang Province, Urumqi City	43.82	87.62	1997-08-17	GU							4♂♂2♀♀	Xinjiang Province, Urumqi City	43.82	87.62	1997-08-17	GU	Acta Zootaxonomica Sinica 28(1): 134	动物分类学报 28（1）：134（图）	Li Z. Z. & Wang L. M.
668	Cicadellidae		Batracomorphus		Batracomorphus guzhangensis		Batracomorphus guzhangensis Li et Wang	2003	♂	Hunan Province, Xiangxi Tujia and Miao Autonomous Prefecture, Guzhang County	28.62	109.95	1995-08-20	GU							3♂♂4♀♀	Hunan Province, Xiangxi Tujia and Miao Autonomous Prefecture, Guzhang County	28.62	109.95	1995-08-20	GU	Acta Zootaxonomica Sinica 28(1): 132	动物分类学报 28（1）：132（图）	Li Z. Z. & Wang L. M.
669	Cicadellidae		Batracomorphus		Batracomorphus lateprocessus		Batracomorphus lateprocessus Li et Wang	2003	♂	Yunnan Province, Dehong Autonomous Prefecture, Yingjiang County	24.71	97.93	2001-06-15	GU							1♂	Yunnan Province, Dehong Autonomous Prefecture, Yingjiang County	24.71	97.93	2001-06-15	GU	Acta Zootaxonomica Sinica 28(1): 134	动物分类学报 28（1）：134（图）	Li Z. Z. & Wang L. M.
670	Cicadellidae		Batracomorphus		Batracomorphus lineatus		Batracomorphus lineatus Cai et Shen	2010	♂	Henan Province, Xinyang City, Jigong Mountain	31.81	114.08	2001-06-13	ICSCU							2♀♀	Henan Province, Xinyang City, Jigong Mountain	31.81	114.08	2001-07-13	ICSCU	Entomotaxonomia 32: 16-17	Entomotaxonomia 32: 16-17	Cai P. & Shen X. L.
671	Cicadellidae		Batracomorphus		Batracomorphus nigromarginattus		Batracomorphus nigromarginattus Cai et shen	1999	♂	Henan Province, Xinyang City, Xin County, Liankang Mountain	31.67	114.79	1999-07-16	AAU							2 ♂♂1♀	Henan Province, Xinyang City, Xin County, Liankang Mountain	31.66	114.78	1999-07-16	AAU	The Fauna and Taxonomy of Insects in Henan, Insects of The Mountains Funiu and Dabie Regions. Xiaocheng Shen&Haichao Pei eds., Vol.4: 37	河南昆虫分类区系研究（第四卷）伏牛山南坡及大别山区昆虫申效诚、裴海潮主编37（图）	Cai P. & Shen X. C.
672	Cicadellidae		Batracomorphus		Batracomorphus nigromarginattus		Batracomorphus nigromarginattus Cai et shen	1999													3♂♂3♀♀	Henan Province, Xinyang City, Xin County, Liankang Mountain	31.66	114.78	1999-07-17	AAU	The Fauna and Taxonomy of Insects in Henan, Insects of The Mountains Funiu and Dabie Regions. Xiaocheng Shen&Haichao Pei eds., Vol.4: 37	河南昆虫分类区系研究（第四卷）伏牛山南坡及大别山区昆虫申效诚、裴海潮主编37（图）	Cai P. & Shen X. C.
673	Cicadellidae		Batracomorphus		Batracomorphus nigromarginattus		Batracomorphus nigromarginattus Cai et shen	1999													1♂	Henan Province, Xinyang City, Xin County, Liankang Mountain	31.66	114.78	1999-07-16	AAU	The Fauna and Taxonomy of Insects in Henan, Insects of The Mountains Funiu and Dabie Regions. Xiaocheng Shen&Haichao Pei eds., Vol.4: 37	河南昆虫分类区系研究（第四卷）伏牛山南坡及大别山区昆虫申效诚、裴海潮主编37（图）	Cai P. & Shen X. C.
674	Cicadellidae		Batracomorphus		Batracomorphus nigromarginattus		Batracomorphus nigromarginattus Cai et shen	1999													1♂1♀	Henan Province, Xinyang City, Jigong Mountain	31.81	114.08	1997-07-12	AAU	The Fauna and Taxonomy of Insects in Henan, Insects of The Mountains Funiu and Dabie Regions. Xiaocheng Shen&Haichao Pei eds., Vol.4: 37	河南昆虫分类区系研究（第四卷）伏牛山南坡及大别山区昆虫申效诚、裴海潮主编37（图）	Cai P. & Shen X. C.
675	Cicadellidae		Batracomorphus		Batracomorphus pianmaensis		Batracomorphus pianmaensis Li et Wang	2003	♂	Yunnan Province, Nujiang of the Lisu Autonomous Prefecture, Lushui County, Pianma Town	26.01	98.63	2000-08-16	GU													Acta Zootaxonomica Sinica 28(1): 134	动物分类学报 28（1）：134（图）	Li Z. Z. & Wang L. M.
676	Cicadellidae		Batracomorphus		Batracomorphus punctatus		Batracomorphus punctatus Li et Wang	2003	♂	Guizhou Province, Tongren City, Shiqian County	27.51	108.22	1994-08-14/1994-08-16	GU							7♂♂5♀♀	Guizhou Province, Tongren City, Shiqian County	27.51	108.22	1994-08-14/1994-08-16	GU	Acta Zootaxonomica Sinica 28(1): 134	动物分类学报 28（1）：134（图）	Li Z. Z. & Wang L. M.
677	Cicadellidae		Batracomorphus		Batracomorphus spadix		Batracomorphus spadix Cai et Shen	2010	♂	Henan Province, Nanyang City, Neixiang County, Baotianman Mountain	33.48	111.89	1999-07-21	ICSCU							2♂♂3♀♀	Henan Province, Nanyang City, Neixiang County, Baotianman Mountain	33.04	111.85	1999-07-21	ICSCU	Entomotaxonomia 32: 13-14	Entomotaxonomia 32: 13-14	Cai P. & Shen X. L.
678	Cicadellidae		Batracomorphus		Batracomorphus xinxianensis		Batracomorphus xinxianensis Cai et Shen	1999	♂	Henan Province, Xinyang City, Xin County, Liankang Mountain	31.66	114.78	1999-07-17	AAU													The Fauna and Taxonomy of Insects in Henan, Insects of The Mountains Funiu and Dabie Regions. Xiaocheng Shen&Haichao Pei eds., Vol.4: 36	河南昆虫分类区系研究（第四卷）伏牛山南坡及大别山区昆虫申效诚、裴海潮主编36（图）	Cai P. & Shen X. C.
679	Reduviidae		Bayerus		Bayerus pilosus		Bayerus pilosus Hsiao	1973	♀	Yunnan Province, Xishuangbanna Dai Autonomous Prefecture, Jinghong County, Yunjinghong	22.02	100.80	1958-06-20	IZAS													Acta Entomologica Sinica 16(1): 58	昆虫学报 16（1）：58（图）	Xiao C. Y.
680	Cicadidae		Becquartina		Becquartina ruiliensis		Becquartina ruiliensis Chou et Yao	1985	♂	Yunnan Province, Dehong Autonomous Prefecture, Ruili County	24.02	97.86	1956-06-11	NWAFU													Entomotaxonomia 7(2): 134	昆虫分类学报 7（2）：134（图）	Zhou Y. & Yao W.
681	Delphacidae		Belocera		Belocera fuscifrons		Belocera fuscifrons Chen	2002	♀	Guizhou Province, Libo County, Maolan National Nature Reserve	25.26	108.06	1998-05-24	GU							1♀	Guizhou Province, Qiannan Buyi and Miao Autonomous Prefecture, Libo County, Dongtang Town, Banzhai Village	25.23	108.03	1998-05-25	GU	Insects from Maolan Landscape. Zizhong Li&Daochao Jin eds., P164	茂兰景观昆虫李子忠、金道超主编164（图）	Chen X. S.
682	Delphacidae		Belocera		Belocera huangbiana	Belocera sinensis	Belocera huangbiana Kuoh	1980	♂	Hainan Province, Danzhou City, Nada County	19.52	109.55	1974	AAU													Acta Entomologica Sinica 23(2): 198	昆虫学报 23（2）：198（图）	Ge Z. L.
683	Delphacidae		Belocera		Belocera nigrinotalis		Belocera nigrinotalis Ding et Yang	1986	♂	Yunnan Province, Xishuangbanna Dai Autonomous Prefecture, Jinghong County	22.01	100.80	1983-08-20	NJAU	♀	Yunnan Province, Xishuangbanna Dai Autonomous Prefecture, Jinghong County	22.01	100.80	1983-08-20	NJAU	8♂♂4♀♀	Yunnan Province, Xishuangbanna Dai Autonomous Prefecture, Jinghong County, Menghai Town	22.00	100.81	1983-08-20/1983-08-21	NJAU	Acta Entomologica Sinica 29(4): 417	昆虫学报 29（4）：417（图）	Ding J. H. & Yang L. F.
684	Delphacidae		Belocera		Belocera zhejiangensis		Belocera zhejiangensis Zhu	1983		Zhejiang Province, Hangzhou City	30.25	120.21	1983-06-28	ZJAFU													Acta Zootaxonomica Sinica 13(4): 397	动物分类学报 13（4）：397（图）	Zhu K. Y.
685	Miridae		Bertsa		Bertsa major		Bertsa major Zheng	2004	♂	Hainan Province, Lingshui County, Diaoluo Mountain	18.73	109.83	1980-04-02	NKU							1♂1♀	Hainan Province, Diaoluo	18.73	109.83	1980-04-02		Fauna Sinica 33: 207	中国动物志 33：207（图）	Zheng L. Y.
686	Miridae		Bertsa		Bertsa major		Bertsa major Zheng	2004													2♂♂1♀	Hainan Province, Diaoluo, Xin'an Forest Farm	18.62	109.97	1980-04-01		Fauna Sinica 33: 207	中国动物志 33：207（图）	Zheng L. Y.
687	Miridae		Bertsa		Bertsa major		Bertsa major Zheng	2004													1♀	Zhejiang Province, Tianmu Mountain, Xianrendong	30.18	119.82	1965-08-15		Fauna Sinica 33: 207	中国动物志 33：207（图）	Zheng L. Y.
688	Miridae		Bertsa		Bertsa major		Bertsa major Zheng	2004													2♀♀	Fujian Province, Nanping City, Shaowu County, Yanshan Town	27.30	117.36	1995-05-28		Fauna Sinica 33: 207	中国动物志 33：207（图）	Zheng L. Y.
689	Miridae		Bertsa		Bertsa major		Bertsa major Zheng	2004													1♀	Fujian Province, Nanping City, Chong'an County, Sangang	27.75	117.69	1982-08-05		Fauna Sinica 33: 207	中国动物志 33：207（图）	Zheng L. Y.
690	Miridae		Bertsa		Bertsa major		Bertsa major Zheng	2004													1♂3♀♀	Yunnan Province, Pu'er City, Simao District, Laiyang River, Luoluoxinzhai Mountain	22.78	100.78	2000-05-20		Fauna Sinica 33: 207	中国动物志 33：207（图）	Zheng L. Y.
691	Miridae		Bertsa		Bertsa major		Bertsa major Zheng	2004													1♂	Yunnan Province, Pu'er City, Simao District, Laiyang River, Gaoshan Town	22.78	100.78	2000-05-24		Fauna Sinica 33: 207	中国动物志 33：207（图）	Zheng L. Y.
692	Miridae		Bertsa		Bertsa major		Bertsa major Zheng	2004													1♂	Yunnan Province, Pu'er City, Simao District, Laiyang River	22.60	101.01	2000-05-22	NKU	Fauna Sinica 33: 207	中国动物志 33：207（图）	Zheng L. Y.
693	Drepanosiphidae	Aphididae	Betacallis		Betacallis betulisucta	Betacallis luminifera	Betacallis betulisucta Zhang et Zhang	1995	alate viviparous female	Zhejiang Province, Hangzhou City	30.25	120.21	1975-05-24	IZAS							4 alate viviparous females	Zhejiang Province, Hangzhou City	30.25	120.21	1975-05-24	IZAS	Acta Entomologica Sinica 38(2): 210	昆虫学报 38（2）：210（图）	Zhang G. X. & Zhang W. Y.
694	Callaphididae	Aphididae	Betacallis		Betacallis luminiferus	Betacallis luminifera	Betacallis luminiferus Zhang	1982	alate viviparous female	Zhejiang Province, Hangzhou City	30.25	120.21	1975-05-04	IZAS							1 alate viviparous female	Zhejiang Province, Hangzhou City	30.25	120.21	1975-05-04	IZAS	Acta Zootaxonomica Sinica 7(1): 72	动物分类学报 7（1）：72（图）	Zhang G. X. & Zhong T. S.
695	Callaphididae	Aphididae	Betacallis		Betacallis luminiferus	Betacallis luminifera	Betacallis luminiferus Zhang	1982													3 alate viviparous females	Zhejiang Province, Hangzhou City	30.25	120.21	1975-05-24		Acta Zootaxonomica Sinica 7(1): 72	动物分类学报 7（1）：72（图）	Zhang G. X. & Zhong T. S.
696	Drepanosiphidae	Aphididae	Betacallis		Betacallis sichuanensis	Betacallis prunicola	Betacallis sichuanensis Zhang et Zhang	1995	alate viviparous female	Sichuan Province, Emei Mountain	29.58	103.44	1980-10-31	IZAS							1 apterous oviparous female	Sichuan Province, Emei Mountain	29.58	103.44	1980-10-31	IZAS	Acta Entomologica Sinica 38(2): 208	昆虫学报 38（2）：208（图）	Zhang G. X. , Zhang W. Y. & Zhong T. S.
697	Cixiidae		Betacixius		Betacixius flagellihamus		Betacixius flagellihamus Zhang and Chen	2011	♂	Guizhou Province, Leishan County, Fangxiang Town, Leigong Mountain	26.36	108.16	1985-05-13	GU							7♂♂9♀♀	Guizhou Province, Qiandongnan Miao and Dong Autonomous Prefecture, Leishan County, Leigong Mountain Nature Reserve	26.38	108.20	1985-05-05	GU	Florida Entomologist 94(1): 48-56	Florida Entomologist 94(1): 48-56	Zhang P. & Chen X. S.
698	Cixiidae		Betacixius		Betacixius flagellihamus		Betacixius flagellihamus Zhang and Chen	2011													2♂♂3♀♀	Guizhou Province, Guiyang City	26.65	106.63	1983-06-06	GU	Florida Entomologist 94(1): 48-56	Florida Entomologist 94(1): 48-56	Zhang P. & Chen X. S.
699	Cixiidae		Betacixius		Betacixius flagellihamus		Betacixius flagellihamus Zhang and Chen	2011													2♂♂1♀	Guizhou Province, Guiyang City, Huaxi District	26.41	106.67	2007-05-05	GU	Florida Entomologist 94(1): 48-56	Florida Entomologist 94(1): 48-56	Zhang P. & Chen X. S.
700	Cixiidae		Betacixius		Betacixius flagellihamus		Betacixius flagellihamus Zhang and Chen	2011													1♂2♀♀	Guizhou Province, Guiyang City, Guiyang Forest park	26.41	106.67	2007-05-05	GU	Florida Entomologist 94(1): 48-56	Florida Entomologist 94(1): 48-56	Zhang P. & Chen X. S.
701	Drepanosiphidae	Aphididae	Betulaphis		Betulaphis quadrula	Betulaphis quadrituberculata	Betulaphis quadrula Zhang, Zhang et Tian	1995	apterous viviparous female	Hebei Province, Chengde City, Xinglong County, Wuling Mountain	40.61	117.48	1983-09-10	IZAS							11 apterous viviparous females 4 alate viviparous females	Hebei Province, Wuling Mountain	40.61	117.48	1983-09-10	IZAS	Acta Zootaxonomica Sinica 20(4): 464	动物分类学报 20（4）：464（图）	Zhang W. Y. , Zhang G. X. & Tian S. B.
702	Cicadellidae		Bhatia		Bhatia biconjugara		Bhatia biconjugara Zhang et Zhang	1998	♂	Sichuan Province, Emei Mountain	29.58	103.44	1940-08-16	SYSU							1♂	Guangxi Province, Guilin City, Longsheng County, Huaping, Xiangjiang	25.30	110.06	1963-06-06	CAU	Entomotaxonomia 20(3): 178	昆虫分类学报 20（3）：178（图）	Zhang W. Z. & Zhang Y. L.
703	Cicadellidae		Bhatia		Bhatia multispinosa		Bhatia multispinosa	2015	♂	Sichuan Province, Emei Mountain	29.58	103.44	2009-07-11	NWAFU							1♂	Sichuan Province, Emei Mountain	29.58	103.44	2009-07-11	NWAFU	Zootaxa 3911(1): 145-150	Zootaxa 3911(1): 145-150	Lu L. & Zhang Y. L.
704	Cicadellidae		Bhatia		Bhatia sagittata		Bhatia sagittata Cai et Shen	1999	♂	Henan Province, Xinyang City, Xin County, Liankang Mountain	31.66	114.78	1999-07-18	AAU							1♀	Henan Province, Xinyang City, Xin County, Liankang Mountain	31.66	114.78	1999-07-17	AAU	The Fauna and Taxonomy of Insects in Henan, Insects of The Mountains Funiu and Dabie Regions. Xiaocheng Shen&Haichao Pei eds., Vol.4: 38	河南昆虫分类区系研究（第四卷）伏牛山南坡及大别山区昆虫申效诚、裴海潮主编38（图）	Cai P. & Shen X. C.
705	Reduviidae		Biasticus		Biasticus confusus		Biasticus confusus Hsiao	1979	♂	Hainan Province, Jianfengling, Tianchi	18.72	108.90	1964-05-10	TNHM	♀	Hainan Province, Jianfengling, Tianchi	18.72	108.90	1964-05-08	TNHM	8♂♂	Hainan Province, Jianfengling, Tianchi	18.12	108.13	1964-05-10	TNHM	Acta Zootaxonomica Sinica 4(2): 138	动物分类学报 4（2）：138（图）	Xiao C. Y.
706	Reduviidae		Biasticus		Biasticus minus		Biasticus minus Hsiao	1979	♂	Yunnan Province, Honghe Hani-Yi Autonomous Prefecture, Jinping County, Mengla Town	22.66	103.08	1956-04-29	IZAS	♀	Yunnan Province, Honghe Hani-Yi Autonomous Prefecture, Jinping County, Mengla Town	22.66	103.08	1956-05-02	IZAS							Acta Zootaxonomica Sinica 4(2): 138	动物分类学报 4（2）：138（图）	Xiao C. Y.
707	Reduviidae		Biasticus		Biasticus ventralis		Biasticus ventralis Hsia	1979	♂	Yunnan Province, Xishuangbanna Dai Autonomous Prefecture, Menghai County, Mengzhe Town	21.99	100.27	1958-07-02	IZAS	♀	Yunnan Province, Xishuangbanna Dai Autonomous Prefecture, Jinghong County, Damenglong	21.58	100.68	1958-07-24	IZAS	7♂♂18♀♀	Yunnan Province, Xishuangbanna Dai Autonomous Prefecture, Jinghong County, Xiaomengyang	22.09	100.90		IZAS	Acta Zootaxonomica Sinica 4(2): 137	动物分类学报 4（2）：137（图）	Xiao C. Y.
708	Reduviidae		Biasticus		Biasticus ventralis		Biasticus ventralis Hsia	1979														Yunnan Province, Xishuangbanna Dai Autonomous Prefecture, Jinghong County, Mengyang Town	22.09	100.90			Acta Zootaxonomica Sinica 4(2): 137	动物分类学报 4（2）：137（图）	Xiao C. Y.
709	Reduviidae		Biasticus		Biasticus ventralis		Biasticus ventralis Hsia	1979														Yunnan Province, Xishuangbanna Dai Autonomous Prefecture, Jinghong County, Damenglong	21.58	100.68			Acta Zootaxonomica Sinica 4(2): 137	动物分类学报 4（2）：137（图）	Xiao C. Y.
710	Reduviidae		Biasticus		Biasticus ventralis		Biasticus ventralis Hsia	1979														Yunnan Province, Xishuangbanna Dai Autonomous Prefecture, Menghai County, Mengzhe Town	22.09	100.90			Acta Zootaxonomica Sinica 4(2): 137	动物分类学报 4（2）：137（图）	Xiao C. Y.
711	Reduviidae		Biasticus		Biasticus ventralis		Biasticus ventralis Hsia	1979														Yunnan Province, Xishuangbanna Dai Autonomous Prefecture, Menghai County, Meng'e Town	22.09	100.90			Acta Zootaxonomica Sinica 4(2): 137	动物分类学报 4（2）：137（图）	Xiao C. Y.
712	Reduviidae		Biasticus		Biasticus ventralis		Biasticus ventralis Hsia	1979														Yunnan Province, Xishuangbanna Dai Autonomous Prefecture, Jinghong County, Manbing Village	22.09	100.90			Acta Zootaxonomica Sinica 4(2): 137	动物分类学报 4（2）：137（图）	Xiao C. Y.
713	Reduviidae		Biasticus		Biasticus ventralis		Biasticus ventralis Hsia	1979														Yunnan Province, Xishuangbanna Dai Autonomous Prefecture, Menghai County, Mengban Town	22.09	100.90			Acta Zootaxonomica Sinica 4(2): 137	动物分类学报 4（2）：137（图）	Xiao C. Y.
714	Reduviidae		Biasticus		Biasticus ventralis		Biasticus ventralis Hsia	1979														Yunnan Province, Xishuangbanna Dai Autonomous Prefecture, Liusha River	22.09	100.90			Acta Zootaxonomica Sinica 4(2): 137	动物分类学报 4（2）：137（图）	Xiao C. Y.
715	Anthocoridae		Bilia		Bilia carayoni		Bilia carayoni Bu et Zheng	2001	♀	Guizhou Province, Qiannan Buyi and Miao Autonomous Prefecture, Libo County, Maolan National Nature Reserve	25.26	108.06	1995-08-02	NKU							1♀	Guizhou Province, Qiannan Buyi and Miao Autonomous Prefecture, Libo County, Maolan National Nature Reserve	25.28	108.01	1995-07-29	NKU	Fauna Sinica 24: 179	中国动物志 24：179（图）	Bu W. J. & Zheng L. Y.
716	Lophopidae	Delphacidae	Boresinia	Asiraca	Boresinia choui	Asiraca choui	Boresinia choui Yuan et Wang	1992	♂	Shaanxi Province, Qinling Mountain	34.19	106.84	1980-05-08	NWAFU							2♀♀1♂	Shaanxi Province, Baoji City, Fengxian County, Qinling Station	34.19	106.84	1980-05-08	NWAFU	Entomotaxonomia 14(3): 179	昆虫分类学报 14（3）：179（图）	Yuan F. & Wang Y. L.
717	Cixiidae		Borysthenes		Borysthenes cougus		Borysthenes cougus Huang	1995	♂	Zhejiang Province, Quzhou City, Kaihua County, Gutian Mountain	29.26	118.16	1992-07-21	HBAF													Insects and Mushrooms in Gutian Mountain of Zhejiang. Yan'an Zhu ed., P52	浙江古田山昆虫和大型真菌朱延安主编52（图）	Huang J.
718	Cicadellidae		Bothrogonia		Bothrogonia acuminata		Bothrogonia acuminata Yang et Li	1980	♂	Fujian Province, Quanzhou City, Dehua County, Shuikou Town	25.70	118.45	1974-11-06	CAU	♀	Fujian Province, Quanzhou City, Dehua County, Shuikou Town	25.70	118.45	1974-11-06	CAU	19♂♂14♀♀	Fujian Province, Quanzhou City, Dehua County, Shuikou Town	25.70	118.45	1974-11-06/1974-11-13		Entomotaxonomia 2(3): 198	昆虫分类学报 2（3）：198（图）	Yang J. K. & Li F. S.
719	Cicadellidae		Bothrogonia		Bothrogonia acuminata		Bothrogonia acuminata Yang et Li	1980													1♂1♀	Guangxi Province, Liuzhou City, Rongan County, Changan Town	25.22	109.40	1939-08-24		Entomotaxonomia 2(3): 198	昆虫分类学报 2（3）：198（图）	Yang J. K. & Li F. S.
720	Cicadellidae		Bothrogonia		Bothrogonia acuminata		Bothrogonia acuminata Yang et Li	1980													1♂	Guangxi Province, Guilin City	25.24	110.20	1963-05-01		Entomotaxonomia 2(3): 198	昆虫分类学报 2（3）：198（图）	Yang J. K. & Li F. S.
721	Cicadellidae		Bothrogonia		Bothrogonia acuminata		Bothrogonia acuminata Yang et Li	1980													4♀♀	Guangxi Province, Chongzuo City, Pingxiang County, Xiashi Town	22.12	106.90	1963-05-06/1963-05-07		Entomotaxonomia 2(3): 198	昆虫分类学报 2（3）：198（图）	Yang J. K. & Li F. S.
722	Cicadellidae		Bothrogonia		Bothrogonia acuminata		Bothrogonia acuminata Yang et Li	1980													4♂♂3♀♀	Guangxi Province, Longjin County, Daqing Mountain	22.30	106.70	1963-05-12/1963-05-15		Entomotaxonomia 2(3): 198	昆虫分类学报 2（3）：198（图）	Yang J. K. & Li F. S.
723	Cicadellidae		Bothrogonia		Bothrogonia acuminata		Bothrogonia acuminata Yang et Li	1980													1♂3♀♀	Yunnan Province, Xishuangbanna Dai Autonomous Prefecture, Mengla County, Menglun Town	22.01	100.80	1974-04-21/1974-04-30		Entomotaxonomia 2(3): 198	昆虫分类学报 2（3）：198（图）	Yang J. K. & Li F. S.
724	Cicadellidae		Bothrogonia		Bothrogonia acuminata		Bothrogonia acuminata Yang et Li	1980													3♂♂9♀♀	Yunnan Province, Xishuangbanna Dai Autonomous Prefecture, Mengla County	21.46	101.57	1974-05-01/1974-05-05		Entomotaxonomia 2(3): 198	昆虫分类学报 2（3）：198（图）	Yang J. K. & Li F. S.
725	Cicadellidae		Bothrogonia		Bothrogonia acuminata		Bothrogonia acuminata Yang et Li	1980													1♂2♀♀	Yunnan Province, Xishuangbanna Dai Autonomous Prefecture, Jinghong County	22.01	100.80	1974-05-14/1974-05-25		Entomotaxonomia 2(3): 198	昆虫分类学报 2（3）：198（图）	Yang J. K. & Li F. S.
726	Cicadellidae		Bothrogonia		Bothrogonia acuminata		Bothrogonia acuminata Yang et Li	1980													1♂2♀♀	Yunnan Province, Xishuangbanna Dai Autonomous Prefecture, Jinghong County	24.45	100.83		CAU BJMNH NWAFU	Entomotaxonomia 2(3): 198	昆虫分类学报 2（3）：198（图）	Yang J. K. & Li F. S.
727	Cicadellidae		Bothrogonia		Bothrogonia chaoi	Bothrogonia ferruginea	Bothrogonia chaoi Yang et Li	1980	♂	Fujian Province, Fuzhou City, Gushan Mountain	26.05	119.38	1955-08	CAU	♀	Fujian Province, Fuzhou City, Gushan Mountain	26.05	119.38	1955-08	CAU	21♂♂17♀♀	Fujian Province, Fuzhou City, Gushan Mountain	26.05	119.38	1955-08	CAU BJMNH NWAFU	Entomotaxonomia 2(3): 197	昆虫分类学报 2（3）：197（图）	Yang J. K. & Li F. S.
728	Cicadellidae		Bothrogonia		Bothrogonia choui	Bothrogonia ferruginea	Bothrogonia choui Yang et Li	1980	♂	Yunnan Province, Xishuangbanna Dai Autonomous Prefecture, Jinghong County	22.01	100.80	1974-05	CAU	♀	Yunnan Province, Xishuangbanna Dai Autonomous Prefecture, Jinghong County	22.01	100.80	1974-05	CAU	2♂♂	Yunnan Province, Xishuangbanna Dai Autonomous Prefecture, Jinghong County	22.01	100.80	1974-05	CAU BJMNH NWAFU	Entomotaxonomia 2(3): 207	昆虫分类学报 2（3）：207（图）	Yang J. K. & Li F. S.
729	Cicadellidae		Bothrogonia		Bothrogonia curvata		Bothrogonia curvata Yang et Li	1980	♂	Sichuan Province, Garzê Tibetan Autonomous Prefecture, Kangding County	30.00	101.96	1939-09-20	CAU	♀	Sichuan Province, Tibetan Autonomous Prefecture of Garzê, Kangding County	30.00	101.96	1939-09-20	CAU	4♂♂	Sichuan Province, Tibetan Autonomous Prefecture of Garzê, Kangding County	30.00	101.96	1939-09-20		Entomotaxonomia 2(3): 199	昆虫分类学报 2（3）：199（图）	Yang J. K. & Li F. S.
730	Cicadellidae		Bothrogonia		Bothrogonia curvata		Bothrogonia curvata Yang et Li	1980													1♂	Sichuan Province, Liziping	30.86	104.41	1939-09-25		Entomotaxonomia 2(3): 199	昆虫分类学报 2（3）：199（图）	Yang J. K. & Li F. S.
731	Cicadellidae		Bothrogonia		Bothrogonia curvata		Bothrogonia curvata Yang et Li	1980													1♀	Guangxi Province, Guilin City, Longsheng County, Huaping	25.25	110.19	1963-06-08		Entomotaxonomia 2(3): 199	昆虫分类学报 2（3）：199（图）	Yang J. K. & Li F. S.
732	Cicadellidae		Bothrogonia		Bothrogonia curvata		Bothrogonia curvata Yang et Li	1980													1♂	Yunnan Province, Xishuangbanna Dai Autonomous Prefecture, Menghai County	21.96	100.45	1974-05-27/1974-05-31		Entomotaxonomia 2(3): 199	昆虫分类学报 2（3）：199（图）	Yang J. K. & Li F. S.
733	Cicadellidae		Bothrogonia		Bothrogonia curvata		Bothrogonia curvata Yang et Li	1980													1♀	Yunnan Province, Lijiang City, Yulong Snow Mountain	27.03	100.26	1974-06-12/1974-06-14		Entomotaxonomia 2(3): 199	昆虫分类学报 2（3）：199（图）	Yang J. K. & Li F. S.
734	Cicadellidae		Bothrogonia		Bothrogonia curvata		Bothrogonia curvata Yang et Li	1980													4♀♀	Yunnan Province, Kunming City	24.87	102.85	1974-07-05/1974-07-06	CAU BJMNH NWAFU	Entomotaxonomia 2(3): 199	昆虫分类学报 2（3）：199（图）	Yang J. K. & Li F. S.
735	Cicadellidae		Bothrogonia		Bothrogonia curvata		Bothrogonia curvata Yang et Li	1980													1♂	Yunnan Province, Lincang City, Zhengkang County	23.77	98.83	1980-05-11		Entomotaxonomia 2(3): 199	昆虫分类学报 2（3）：199（图）	Yang J. K. & Li F. S.
736	Cicadellidae		Bothrogonia		Bothrogonia diana		Bothrogonia diana Kuoh	1986	♂	Yunnan Province, Lincang City, Zhengkang County	23.77	98.83	1980-05-11	IZAS							1♀	Yunnan Province, Lincang City, Cangyuan County	23.15	99.25	1980-05-10	FDYN	Entomotaxonomia 8(3): 202	昆虫分类学报 8（3）：202（图）	Ge Z. L.
737	Cicadellidae		Bothrogonia		Bothrogonia eana	Bothrogonia addita	Bothrogonia eana Yang et Li	1980	♂	Hubei Province, Jingzhou City, Jigong Mountain	30.39	112.22	1953-08-10	CAU	♀	Hubei Province, Jingzhou City, Jigong Mountain	30.39	112.22	1953-08-10	CAU	1♂2♀♀	Hubei Province, Jingzhou City, Jigong Mountain	30.39	112.22	1953-07-04/1953-07-08	CAU BJMNH NWAFU	Entomotaxonomia 2(3): 195	昆虫分类学报 2（3）：195（图）	Yang J. K. & Li F. S.
738	Cicadellidae		Bothrogonia		Bothrogonia exigua		Bothrogonia exigua Yang et Li	1980	♂	Guangxi Province, Lipu County, Qingshan	24.46	110.32	1963-05-11	CAU	♀	Guangxi Province, Lipu County, Qingshan	24.46	110.32	1963-05-11	CAU	1♂1♀	Guangxi Province, Chongzuo City, Pingxiang County	22.09	106.77	1963-05-11		Entomotaxonomia 2(3): 205	昆虫分类学报 2（3）：205（图）	Yang J. K. & Li F. S.
739	Cicadellidae		Bothrogonia		Bothrogonia exigua		Bothrogonia exigua Yang et Li	1980													1♂	Hainan Province, Lingshui County, Diaoluo Mountain	18.73	109.83	1965-05-08		Entomotaxonomia 2(3): 205	昆虫分类学报 2（3）：205（图）	Yang J. K. & Li F. S.
740	Cicadellidae		Bothrogonia		Bothrogonia exigua		Bothrogonia exigua Yang et Li	1980													1♀	Hainan Province, Qiongzhong County, Yinggen	19.03	109.84	1964-04-27	CAU BJMNH NWAFU	Entomotaxonomia 2(3): 205	昆虫分类学报 2（3）：205（图）	Yang J. K. & Li F. S.
741	Cicadellidae		Bothrogonia		Bothrogonia flava		Bothrogonia flava Kuoh	1992	♂	Yunnan Province, Nujiang of the Lisu Autonomous Prefecture, Lushui County, Pianma Town	26.01	98.63	1981-05-29	IZAS							1♂	Yunnan Province, Nujiang of the Lisu Autonomous Prefecture, Lushui County, Pianma Town	26.01	98.63	1981-05-29	IZAS	Insects of The Hengduan Mountains Region. Shixiang Chen ed., Vol.1: 276	横断山昆虫陈世骧主编1：276（图）	Ge Z. L.
742	Cicadellidae		Bothrogonia		Bothrogonia flavovittata		Bothrogonia flavovittata Kuoh	1992	♂	Yunnan Province, Xishuangbanna Dai Autonomous Prefecture, Jinghong County	22.01	100.80	1982-04-17	IZAS													Insects of The Hengduan Mountains Region. Shixiang Chen ed., Vol.1: 280	横断山昆虫陈世骧主编1：280（图）	Ge Z. L.
743	Cicadellidae		Bothrogonia		Bothrogonia fuquana		Bothrogonia fuquana Li	1983	♂	Guizhou Province, Fuquan City	26.69	107.52	1979-05-18	GU	♀	Guizhou Province, Fuquan City	26.69	107.52	1979-05-18	GU							Entomotaxonomia 5(2): 147	昆虫分类学报 5（2）：147（图）	Li Z. Z.
744	Cicadellidae		Bothrogonia		Bothrogonia guiana		Bothrogonia guiana Yang et Li	1980	♂	Guangxi Province, Lipu County, Qingshan	24.46	110.32	1963-05-11	CAU	♀	Guangxi Province, Chongzuo City, Longzhou County, Daqing Mountain	22.27	109.98	1963-05-18	CAU							Entomotaxonomia 2(3): 209	昆虫分类学报 2（3）：209（图）	Yang J. K. & Li F. S.
745	Cicadellidae		Bothrogonia		Bothrogonia hamata		Bothrogonia hamata Yang et Li	1980	♂	Hainan Province, Baoting County	18.64	109.70	1964-04-14	CAU	♀	Hainan Province, Qiongzhong County, Limuling	19.17	109.77	1964-05-20	CAU	1♂	Hainan Province, Baoting County	18.64	109.70	1964-04-16		Entomotaxonomia 2(3): 206	昆虫分类学报 2（3）：206（图）	Yang J. K. & Li F. S.
746	Cicadellidae		Bothrogonia		Bothrogonia hamata		Bothrogonia hamata Yang et Li	1980													1♀	Hainan Province, Qiongzhong County, Limu Mountain	19.17	109.77	1964-05-20		Entomotaxonomia 2(3): 206	昆虫分类学报 2（3）：206（图）	Yang J. K. & Li F. S.
747	Cicadellidae		Bothrogonia		Bothrogonia hamata		Bothrogonia hamata Yang et Li	1980													1♀	Hainan Province, Wuzhishan County, Wuzhi Mountain	18.78	109.52	1963-05-15	CAU BJMNH NWAFU	Entomotaxonomia 2(3): 206	昆虫分类学报 2（3）：206（图）	Yang J. K. & Li F. S.
748	Cicadellidae		Bothrogonia		Bothrogonia jianchuana		Bothrogonia jianchuana Yang et Li	1980	♂	Yunnan Province, Dali Bai Autonomous Prefecture, Jianchuan County	26.54	99.91	1936-10-07	CAU							1♂	Yunnan Province, Dali Bai Autonomous Prefecture, Jianchuan County	26.54	99.91	1936-10-07	CAU	Entomotaxonomia 2(3): 201	昆虫分类学报 2（3）：201（图）	Yang J. K. & Li F. S.
749	Cicadellidae		Bothrogonia		Bothrogonia lata		Bothrogonia lata Yang et Li	1980	♂	Guangxi Province, Chongzuo City, Pingxiang County, Xiashi Town	22.12	106.90	1963-05-06	CAU	♀	Guangxi Province, Chongzuo City, Pingxiang County, Xiashi Town	22.12	106.90	1963-05-06	CAU	2♂♂	Guangxi Province, Chongzuo City, Pingxiang County, Xiashi Town	22.12	106.90	1963-05-06		Entomotaxonomia 2(3): 204	昆虫分类学报 2（3）：204（图）	Yang J. K. & Li F. S.
750	Cicadellidae		Bothrogonia		Bothrogonia lata		Bothrogonia lata Yang et Li	1980													1♂2♀♀				1963-05		Entomotaxonomia 2(3): 204	昆虫分类学报 2（3）：204（图）	Yang J. K. & Li F. S.
751	Cicadellidae		Bothrogonia		Bothrogonia lata		Bothrogonia lata Yang et Li	1980													2♀♀	Guangxi Province, Chongzuo City, Pingxiang County	22.09	106.77	1963-05		Entomotaxonomia 2(3): 204	昆虫分类学报 2（3）：204（图）	Yang J. K. & Li F. S.
752	Cicadellidae		Bothrogonia		Bothrogonia lata		Bothrogonia lata Yang et Li	1980													1♀	Guangxi Province, Chongzuo City, Longzhou County, Daqing Mountain	22.30	106.70	1963-05-13		Entomotaxonomia 2(3): 204	昆虫分类学报 2（3）：204（图）	Yang J. K. & Li F. S.
753	Cicadellidae		Bothrogonia		Bothrogonia lata		Bothrogonia lata Yang et Li	1980													1♂	Yunnan Province, Kunming City	24.87	102.85	1946-02-21		Entomotaxonomia 2(3): 204	昆虫分类学报 2（3）：204（图）	Yang J. K. & Li F. S.
754	Cicadellidae		Bothrogonia		Bothrogonia lata		Bothrogonia lata Yang et Li	1980													1♂				1946-03-23		Entomotaxonomia 2(3): 204	昆虫分类学报 2（3）：204（图）	Yang J. K. & Li F. S.
755	Cicadellidae		Bothrogonia		Bothrogonia lata		Bothrogonia lata Yang et Li	1980													1♂				1946-08-15		Entomotaxonomia 2(3): 204	昆虫分类学报 2（3）：204（图）	Yang J. K. & Li F. S.
756	Cicadellidae		Bothrogonia		Bothrogonia lata		Bothrogonia lata Yang et Li	1980													1♂				1946-11-08	CAU BJMNH NWAFU	Entomotaxonomia 2(3): 204	昆虫分类学报 2（3）：204（图）	Yang J. K. & Li F. S.
757	Cicadellidae		Bothrogonia		Bothrogonia liui		Bothrogonia liui Yang et Li	1980	♂	Hainan Province, Lingshui County, Diaoluo Mountain Reserve Region	18.73	109.83	1965-05-14	CAU	♀	Hainan Province, Lingshui County, Diaoluo Mountain	18.73	109.83	1965-05-14	CAU	2♂♂7♀♀	Hainan Province, Lingshui County, Diaoluo Mountain	18.73	109.83	1964-03/1965-05		Entomotaxonomia 2(3): 206	昆虫分类学报 2（3）：206（图）	Yang J. K. & Li F. S.
758	Cicadellidae		Bothrogonia		Bothrogonia liui		Bothrogonia liui Yang et Li	1980													1♂	Hainan Province, Jianfengling	18.12	108.13	1964-05-06		Entomotaxonomia 2(3): 206	昆虫分类学报 2（3）：206（图）	Yang J. K. & Li F. S.
759	Cicadellidae		Bothrogonia		Bothrogonia liui		Bothrogonia liui Yang et Li	1980													1♀	Hainan Province, Wuzhishan County, Wuzhi Mountain	18.78	109.52	1964-04-24	CAU BJMNH NWAFU	Entomotaxonomia 2(3): 206	昆虫分类学报 2（3）：206（图）	Yang J. K. & Li F. S.
760	Cicadellidae		Bothrogonia		Bothrogonia longimaculata		Bothrogonia longimaculata Kuoh	1992	♂	Sichuan Province, Tibetan Autonomous Prefecture of Garzê, Luding County, Moxi Town	29.65	102.12	1982-09-13	IZAS	♀	Sichuan Province, Tibetan Autonomous Prefecture of Garzê, Luding County, Moxi Town	29.65	102.12	1982-09-13	IZAS	10♀♀	Sichuan Province, Tibetan Autonomous Prefecture of Garzê, Luding County, Moxi Town	29.65	102.12	1982-09-13		Insects of The Hengduan Mountains Region. Shixiang Chen ed., Vol.1: 277	横断山昆虫陈世骧主编1：277（图）	Ge Z. L.
761	Cicadellidae		Bothrogonia		Bothrogonia longimaculata		Bothrogonia longimaculata Kuoh	1992													4♂♂7♀♀	Yunnan Province, Diqing Tibetan Autonomous Prefecture, Weixi County, Pantiange Town	27.33	99.22	1981-07-28		Insects of The Hengduan Mountains Region. Shixiang Chen ed., Vol.1: 277	横断山昆虫陈世骧主编1：277（图）	Ge Z. L.
762	Cicadellidae		Bothrogonia		Bothrogonia longimaculata		Bothrogonia longimaculata Kuoh	1992													2♂♂4♀♀	Yunnan Province, Nujiang of the Lisu Autonomous Prefecture, Lushui County, Liuku Town	25.84	98.85	1981-05-23	IZAS	Insects of The Hengduan Mountains Region. Shixiang Chen ed., Vol.1: 277	横断山昆虫陈世骧主编1：277（图）	Ge Z. L.
763	Cicadellidae		Bothrogonia		Bothrogonia macromaculata		Bothrogonia macromaculata Kuoh	1992	♂	Sichuan Province, Tibetan Autonomous Prefecture of Garzê, Luding County, Moxi Town	29.65	102.12	1983-06-19	IZAS	♀	Sichuan Province, Tibetan Autonomous Prefecture of Garzê, Luding County, Moxi Town	29.65	102.12	1983-06-19	IZAS	1♂	Sichuan Province, Tibetan Qiang Autonomous Prefecture of Ngawa, Wenchuan County, Yingxiu Town	31.06	103.49	1983-04-17		Insects of The Hengduan Mountains Region. Shixiang Chen ed., Vol.1: 279	横断山昆虫陈世骧主编1：279（图）	Ge Z. L.
764	Cicadellidae		Bothrogonia		Bothrogonia macromaculata		Bothrogonia macromaculata Kuoh	1992													1♂1♀	Sichuan Province, Ya'an City, Xingjing County, Siping Town	29.78	102.64	1984-06-25	IZAS	Insects of The Hengduan Mountains Region. Shixiang Chen ed., Vol.1: 279	横断山昆虫陈世骧主编1：279（图）	Ge Z. L.
765	Cicadellidae		Bothrogonia		Bothrogonia mecota	Bothrogonia ferruginea	Bothrogonia mecota Yang et Li	1980	♂	Fujian Province, Quanzhou City, Dehua County, Shuikou Town	25.70	118.45	1974-11-12	CAU	♀	Fujian Province, Quanzhou City, Dehua County, Shuikou Town	25.70	118.45	1974-11-12	CAU	12♂♂19♀♀	Fujian Province, Quanzhou City, Dehua County, Shuikou Town	25.70	118.45	1963-11-06/1963-11-13		Entomotaxonomia 2(3): 197	昆虫分类学报 2（3）：197（图）	Yang J. K. & Li F. S.
766	Cicadellidae		Bothrogonia		Bothrogonia mecota	Bothrogonia ferruginea	Bothrogonia mecota Yang et Li	1980													1♂2♀♀	Guangxi Province, Guilin City, Longsheng County	25.80	110.01	1963-06		Entomotaxonomia 2(3): 197	昆虫分类学报 2（3）：197（图）	Yang J. K. & Li F. S.
767	Cicadellidae		Bothrogonia		Bothrogonia mecota	Bothrogonia ferruginea	Bothrogonia mecota Yang et Li	1980													1♂1♀	Guangxi Province, Guilin City, Lingui District	25.24	110.21	1963-04-14		Entomotaxonomia 2(3): 197	昆虫分类学报 2（3）：197（图）	Yang J. K. & Li F. S.
768	Cicadellidae		Bothrogonia		Bothrogonia mecota	Bothrogonia ferruginea	Bothrogonia mecota Yang et Li	1980													2♀♀	Guangxi Province, Chongzuo City, Longzhou County, Daqing Mountain	22.30	106.70	1963-05-15	CAU BJMNH NWAFU	Entomotaxonomia 2(3): 197	昆虫分类学报 2（3）：197（图）	Yang J. K. & Li F. S.
769	Cicadellidae		Bothrogonia		Bothrogonia meitana	Bothrogonia ferruginea	Bothrogonia meitana Yang et Li	1980	♂	Guizhou Province, Zunyi City, Meitan County	27.75	107.47	1955-08-24	CAU	♀	Guizhou Province, Zunyi City, Meitan County	27.75	107.47	1955-08-24	NWAFU							Entomotaxonomia 2(3): 194	昆虫分类学报 2（3）：194（图）	Yang J. K. & Li F. S.
770	Cicadellidae		Bothrogonia		Bothrogonia minana	Bothrogonia ferruginea	Bothrogonia minana Yang et Li	1980	♂	Fujian Province, Nanping City, Jianyang District, Huangkeng Town, Wuyi Mountain, Aotou Village	27.67	117.65	1974-10-26	CAU	♀	Fujian Province, Nanping City, Jianyang District, Huangkeng Town, Wuyi Mountain, Aotou Village	27.67	117.65	1974-10-26	CAU	19♂♂25♀♀	Fujian Province, Nanping City, Jianyang District, Huangkeng Town, Wuyi Mountain, Aotou Village	26.90	118.57	1974-10-24/1974-10-28		Insects of Three Gorge Reservoir of Yangtze River. Xingke Yang ed., Vol.1: 335	长江三峡库区昆虫（上）杨星科主编335（图）	Yang J. K. & Li F. S.
771	Cicadellidae		Bothrogonia		Bothrogonia minana	Bothrogonia ferruginea	Bothrogonia minana Yang et Li	1980													1♀	Fujian Province, Nanping City, Jianyang District	27.33	118.12	1974-10-24		Insects of Three Gorge Reservoir of Yangtze River. Xingke Yang ed., Vol.1: 335	长江三峡库区昆虫（上）杨星科主编335（图）	Yang J. K. & Li F. S.
772	Cicadellidae		Bothrogonia		Bothrogonia minana	Bothrogonia ferruginea	Bothrogonia minana Yang et Li	1980													1♀	Fujian Province, Nanping City, Jianyang District	27.33	118.12	1979-06-24		Insects of Three Gorge Reservoir of Yangtze River. Xingke Yang ed., Vol.1: 335	长江三峡库区昆虫（上）杨星科主编335（图）	Yang J. K. & Li F. S.
773	Cicadellidae		Bothrogonia		Bothrogonia minana	Bothrogonia ferruginea	Bothrogonia minana Yang et Li	1980													1♂	Fujian Province, Nanping City, Chong'an County, Sangang	27.75	117.69	1979-06-27		Insects of Three Gorge Reservoir of Yangtze River. Xingke Yang ed., Vol.1: 335	长江三峡库区昆虫（上）杨星科主编335（图）	Yang J. K. & Li F. S.
774	Cicadellidae		Bothrogonia		Bothrogonia minana	Bothrogonia ferruginea	Bothrogonia minana Yang et Li	1980													1♂	Fujian Province, Nanping City, Jianyang District, Huangkeng Town, Wuyi Mountain, Tongmuguan Village	27.76	118.03	1979-06-24		Insects of Three Gorge Reservoir of Yangtze River. Xingke Yang ed., Vol.1: 335	长江三峡库区昆虫（上）杨星科主编335（图）	Yang J. K. & Li F. S.
775	Cicadellidae		Bothrogonia		Bothrogonia minana	Bothrogonia ferruginea	Bothrogonia minana Yang et Li	1980													1♂	Fujian Province, Quanzhou City, Dehua County, Shuikou Town	25.70	118.45	1974-11-07		Insects of Three Gorge Reservoir of Yangtze River. Xingke Yang ed., Vol.1: 335	长江三峡库区昆虫（上）杨星科主编335（图）	Yang J. K. & Li F. S.
776	Cicadellidae		Bothrogonia		Bothrogonia minana	Bothrogonia ferruginea	Bothrogonia minana Yang et Li	1980													1♂	Fujian Province, Fuzhou City, Gushan Mountain	26.05	119.38	1974-11-21		Insects of Three Gorge Reservoir of Yangtze River. Xingke Yang ed., Vol.1: 335	长江三峡库区昆虫（上）杨星科主编335（图）	Yang J. K. & Li F. S.
777	Cicadellidae		Bothrogonia		Bothrogonia minana	Bothrogonia ferruginea	Bothrogonia minana Yang et Li	1980													2♀♀	Fujian Province, Fuzhou City, Gushan Mountain	26.05	119.38	1974-11-21/1974-11-24	CAU BJMNH NWAFU	Insects of Three Gorge Reservoir of Yangtze River. Xingke Yang ed., Vol.1: 335	长江三峡库区昆虫（上）杨星科主编335（图）	Yang J. K. & Li F. S.
778	Cicadellidae		Bothrogonia		Bothrogonia multimaculata		Bothrogonia multimaculata Liang, Cai, Kuoh et He	1997	♂	Hubei Province, Badong County, Sanxia Forest Farm	30.63	110.33	1994-09-17	IZAS													Insects of Three Gorge Reservoir of Yangtze River. Xingke Yang ed., Vol.1: 335	长江三峡库区昆虫（上）杨星科主编335（图）	Liang A. P.
779	Cicadellidae		Bothrogonia		Bothrogonia nigroscutellata		Bothrogonia nigroscutellata Kuoh	1992	♂	Yunnan Province, Xishuangbanna Dai Autonomous Prefecture, Mengla County	21.46	101.57	1982-04-20	IZAS													Insects of The Hengduan Mountains Region. Shixiang Chen ed., Vol.1: 281	横断山昆虫陈世骧主编1：281（图）	Ge Z. L.
780	Cicadellidae		Bothrogonia		Bothrogonia pingtangana		Bothrogonia pingtangana Li	1983	♂	Guizhou Province, Qiannan Buyi and Miao Autonomous Prefecture, Pingtang County	25.82	107.32	1976-08-20	GU	♀	Guizhou Province, Qiannan Buyi and Miao Autonomous Prefecture, Pingtang County	25.82	107.32	1976-08-20	GU	5♂♂3♀♀	Guizhou Province, Qiannan Buyi and Miao Autonomous Prefecture, Pingtang County	25.82	107.32	1976-08-20	GU	Entomotaxonomia 5(2): 145	昆虫分类学报 5（2）：145（图）	Li Z. Z.
781	Cicadellidae		Bothrogonia		Bothrogonia punicea		Bothrogonia punicea Kuoh	1992	♂	Yunnan Province, Xishuangbanna Dai Autonomous Prefecture, Menghai County, Meng'e Town	22.18	100.33	1982-04-16	IZAS	♀	Yunnan Province, Xishuangbanna Dai Autonomous Prefecture, Menghai County, Meng'e Town	22.18	100.33	1982-04-16	IZAS	1♀	Yunnan Province, Xishuangbanna Dai Autonomous Prefecture, Menghai County, Meng'e Town	22.18	100.33	1982-04-16	IZAS	Insects of The Hengduan Mountains Region. Shixiang Chen ed., Vol.1: 278	横断山昆虫陈世骧主编1：278（图）	Ge Z. L.
782	Cicadellidae		Bothrogonia		Bothrogonia qianana		Bothrogonia qianana Yang et Li	1980	♂	Guizhou Province, Zunyi City, Meitan County	27.75	107.47	1956-08-25	CAU	♀	Guizhou Province, Zunyi City, Meitan County	27.75	107.47	1956-08-25	CAU	1♂	Guizhou Province, Zunyi City, Meitan County	27.75	107.47	1956-08-24/1956-08-25		Entomotaxonomia 2(3): 200	昆虫分类学报 2（3）：200（图）	Yang J. K. & Li F. S.
783	Cicadellidae		Bothrogonia		Bothrogonia qiongana		Bothrogonia qiongana Yang et Li	1980	♂	Hainan Province, Ledong County, Jianfengling	18.72	108.90	1974-07-14	CAU	♀	Hainan Province, Jianfengling	18.72	108.90	1974-07-14	CAU	2♂♂2♀♀	Guizhou Province, Zunyi City, Meitan County	27.75	107.47	1956-08-25	CAU BJMNH NWAFU	Entomotaxonomia 2(3): 200	昆虫分类学报 2（3）：200（图）	Yang J. K. & Li F. S.
784	Cicadellidae		Bothrogonia		Bothrogonia qiongana		Bothrogonia qiongana Yang et Li	1980													4♂♂3♀♀	Hainan Province, Jianfengling	18.12	108.13	1974-07-14/1974-07-16		Entomotaxonomia 2(3): 200	昆虫分类学报 2（3）：200（图）	Yang J. K. & Li F. S.
785	Cicadellidae		Bothrogonia		Bothrogonia qiongana		Bothrogonia qiongana Yang et Li	1980													1♂1♀	Hainan Province, Jianfengling	18.12	108.13	1964-05-06		Entomotaxonomia 2(3): 200	昆虫分类学报 2（3）：200（图）	Yang J. K. & Li F. S.
786	Cicadellidae		Bothrogonia		Bothrogonia qiongana		Bothrogonia qiongana Yang et Li	1980													3♂♂2♀♀	Hainan Province, Wanning City	18.79	110.39	1964-03-17/1964-03-18		Entomotaxonomia 2(3): 200	昆虫分类学报 2（3）：200（图）	Yang J. K. & Li F. S.
787	Cicadellidae		Bothrogonia		Bothrogonia qiongana		Bothrogonia qiongana Yang et Li	1980													2♂♂2♀♀	Hainan Province, Wanning City, Xinglong Town	18.75	110.32	1964-03-21/1964-03-22		Entomotaxonomia 2(3): 200	昆虫分类学报 2（3）：200（图）	Yang J. K. & Li F. S.
788	Cicadellidae		Bothrogonia		Bothrogonia qiongana		Bothrogonia qiongana Yang et Li	1980													2♂♂2♀♀	Hainan Province, Lingshui County, Diaoluo Mountain	18.73	109.83	1964-03-27/1964-03-29		Entomotaxonomia 2(3): 200	昆虫分类学报 2（3）：200（图）	Yang J. K. & Li F. S.
789	Cicadellidae		Bothrogonia		Bothrogonia qiongana		Bothrogonia qiongana Yang et Li	1980													1♂1♀	Hainan Province, Lingshui County, Diaoluo Mountain	18.73	109.83	1961-05		Entomotaxonomia 2(3): 200	昆虫分类学报 2（3）：200（图）	Yang J. K. & Li F. S.
790	Cicadellidae		Bothrogonia		Bothrogonia qiongana		Bothrogonia qiongana Yang et Li	1980													1♂	Hainan Province, Ledong County	18.75	109.17	1964-04-08		Entomotaxonomia 2(3): 200	昆虫分类学报 2（3）：200（图）	Yang J. K. & Li F. S.
791	Cicadellidae		Bothrogonia		Bothrogonia qiongana		Bothrogonia qiongana Yang et Li	1980													3♂♂2♀♀	Hainan Province, Baoting County	18.64	109.70	1964-04-14		Entomotaxonomia 2(3): 200	昆虫分类学报 2（3）：200（图）	Yang J. K. & Li F. S.
792	Cicadellidae		Bothrogonia		Bothrogonia qiongana		Bothrogonia qiongana Yang et Li	1980													2♂♂2♀♀	Hainan Province, Wuzhishan County, Wuzhi Mountain	18.78	109.52	1964-04-21/1964-04-24		Entomotaxonomia 2(3): 200	昆虫分类学报 2（3）：200（图）	Yang J. K. & Li F. S.
793	Cicadellidae		Bothrogonia		Bothrogonia qiongana		Bothrogonia qiongana Yang et Li	1980													2♂♂1♀	Hainan Province, Yaxian County	18.68	108.87	1964-05-04		Entomotaxonomia 2(3): 200	昆虫分类学报 2（3）：200（图）	Yang J. K. & Li F. S.
794	Cicadellidae		Bothrogonia		Bothrogonia qiongana		Bothrogonia qiongana Yang et Li	1980													2♂♂2♀♀	Hainan Province, Qiongzhong County, Limu Mountain	19.17	109.77	1964-05-19/1964-05-20		Entomotaxonomia 2(3): 200	昆虫分类学报 2（3）：200（图）	Yang J. K. & Li F. S.
795	Cicadellidae		Bothrogonia		Bothrogonia qiongana		Bothrogonia qiongana Yang et Li	1980													2♂♂1♀	Hainan Province, Qiongzhong County, Yinggen	19.03	109.84	1964-04-19/1964-04-27		Entomotaxonomia 2(3): 200	昆虫分类学报 2（3）：200（图）	Yang J. K. & Li F. S.
796	Cicadellidae		Bothrogonia		Bothrogonia qiongana		Bothrogonia qiongana Yang et Li	1980													2♀♀	Hainan Province	20.02	110.35	1934-04-17	CAU BJMNH NWAFU	Entomotaxonomia 2(3): 200	昆虫分类学报 2（3）：200（图）	Yang J. K. & Li F. S.
797	Cicadellidae		Bothrogonia		Bothrogonia rectia		Bothrogonia rectia Yang et Li	1980	♂	Yunnan Province, Xishuangbanna Dai Autonomous Prefecture, Jinghong County, Menglun Town	22.01	100.80	1974-04	CAU	♀	Yunnan Province, Xishuangbanna Dai Autonomous Prefecture, Jinghong County, Menglun Town	22.01	100.80	1974-04	CAU	2♂♂1♀	Yunnan Province, Jingdong County	24.45	100.83	1974-06-05		Entomotaxonomia 2(3): 203	昆虫分类学报 2（3）：203（图）	Yang J. K. & Li F. S.
798	Cicadellidae		Bothrogonia		Bothrogonia rectia		Bothrogonia rectia Yang et Li	1980													3♂♂2♀♀	Yunnan Province, Xishuangbanna Dai Autonomous Prefecture, Jinghong County	21.95	100.45	1974-05	CAU BJMNH NWAFU	Entomotaxonomia 2(3): 203	昆虫分类学报 2（3）：203（图）	Yang J. K. & Li F. S.
799	Cicadellidae		Bothrogonia		Bothrogonia scarlatina		Bothrogonia scarlatina Cai et He	2002	♂	Hainan Province, Ledong County	18.75	109.17	1962-09-23														Forest Insect of Hainan. Fusheng Huang ed., P146	海南森林昆虫黄复生主编146（图）	Cai P. & He J. H.
800	Cicadellidae		Bothrogonia		Bothrogonia shuana	Bothrogonia ferruginea	Bothrogonia shuana Yang et Li	1980	♂	Sichuan Province, Chengdu City, Dujiangyan County, Qingcheng Mountain	30.90	103.57	1978-05-02	CAU	♀	Sichuan Province, Chengdu City, Guanxian County, Qingcheng Mountain	30.90	103.57	1978-05-02	CAU	1♂	Sichuan Province, Chengdu City, Guanxian County, Qingcheng Mountain	30.90	103.57	1978-05-02		Entomotaxonomia 2(3): 202	昆虫分类学报 2（3）：202（图）	Yang J. K. & Li F. S.
801	Cicadellidae		Bothrogonia		Bothrogonia shuana	Bothrogonia ferruginea	Bothrogonia shuana Yang et Li	1980													1♀	Sichuan Province, Chengdu City, Guanxian County, Qingcheng Mountain	30.90	103.57	1956-08-02		Entomotaxonomia 2(3): 202	昆虫分类学报 2（3）：202（图）	Yang J. K. & Li F. S.
802	Cicadellidae		Bothrogonia		Bothrogonia shuana	Bothrogonia ferruginea	Bothrogonia shuana Yang et Li	1980													2♂♂	Sichuan Province, Chengdu City, Guanxian County	30.99	103.65	1978-08-19		Entomotaxonomia 2(3): 202	昆虫分类学报 2（3）：202（图）	Yang J. K. & Li F. S.
803	Cicadellidae		Bothrogonia		Bothrogonia shuana	Bothrogonia ferruginea	Bothrogonia shuana Yang et Li	1980													3♂♂4♀♀	Sichuan Province, Emei Mountain	29.58	103.44	1961-08-19/1961-08-27		Entomotaxonomia 2(3): 202	昆虫分类学报 2（3）：202（图）	Yang J. K. & Li F. S.
804	Cicadellidae		Bothrogonia		Bothrogonia shuana	Bothrogonia ferruginea	Bothrogonia shuana Yang et Li	1980													1♂3♀♀	Sichuan Province, Leshan City, Hongchunping	29.55	103.39	1961-08-21		Entomotaxonomia 2(3): 202	昆虫分类学报 2（3）：202（图）	Yang J. K. & Li F. S.
805	Cicadellidae		Bothrogonia		Bothrogonia shuana	Bothrogonia ferruginea	Bothrogonia shuana Yang et Li	1980													2♀♀	Sichuan Province, Leshan City, Meishan County, Emei Mountain, WannianTemple	29.58	103.44	1978-09-16		Entomotaxonomia 2(3): 202	昆虫分类学报 2（3）：202（图）	Yang J. K. & Li F. S.
806	Cicadellidae		Bothrogonia		Bothrogonia shuana	Bothrogonia ferruginea	Bothrogonia shuana Yang et Li	1980													1♀	Sichuan Province, Jingshui	30.71	103.83	1978-09-19	CAU BJMNH NWAFU	Entomotaxonomia 2(3): 202	昆虫分类学报 2（3）：202（图）	Yang J. K. & Li F. S.
807	Cicadellidae		Bothrogonia		Bothrogonia shuichengana		Bothrogonia shuichengana Li	1983	♂	Guizhou Province, Shuicheng District	26.55	104.96	1980-08-24	GU	♀	Guizhou Province, Fuquan City	26.69	107.52	1979-05-01	GU	5♂♂	Guizhou Province, Liupanshui City, Shuicheng County	26.55	104.96	1980-08-24		Entomotaxonomia 5(2): 145	昆虫分类学报 5（2）：145（图）	Li Z. Z.
808	Cicadellidae		Bothrogonia		Bothrogonia shuichengana		Bothrogonia shuichengana Li	1983													1♂	Guizhou Province, Bijie City, Weining County	26.87	104.25	1980-05		Entomotaxonomia 5(2): 145	昆虫分类学报 5（2）：145（图）	Li Z. Z.
809	Cicadellidae		Bothrogonia		Bothrogonia shuichengana		Bothrogonia shuichengana Li	1983													1♂	Guizhou Province, Bijie City	27.30	105.30	1976-07-21		Entomotaxonomia 5(2): 145	昆虫分类学报 5（2）：145（图）	Li Z. Z.
810	Cicadellidae		Bothrogonia		Bothrogonia shuichengana		Bothrogonia shuichengana Li	1983													1♂	Guizhou Province, Qiannan Buyi and Miao Autonomous Prefecture, Fuquan City	26.69	107.52	1979-05-18	GU	Entomotaxonomia 5(2): 145	昆虫分类学报 5（2）：145（图）	Li Z. Z.
811	Cicadellidae		Bothrogonia		Bothrogonia sinica	Bothrogonia ferruginea	Bothrogonia sinica Yang et Li	1980	♂	Zhejiang Province, Tianmu Mountain, Laodian	30.34	119.42	1957-06-27	CAU	♀	Zhejiang Province, Tianmu Mountain, Laodian	30.34	119.42	1957-06-27	CAU	10♂♂20♀♀	Zhejiang Province, Tianmu Mountain	30.35	119.43	1957-06-23/1957-08-01		Entomotaxonomia 2(3): 193	昆虫分类学报 2（3）：193（图）	Yang S. K. & Li F. S.
812	Cicadellidae		Bothrogonia		Bothrogonia sinica	Bothrogonia ferruginea	Bothrogonia sinica Yang et Li	1980													3♂♂2♀♀	Henan Province, Zhumadian City, Suiping County, Yuegang	33.16	113.75	1958-10-09		Entomotaxonomia 2(3): 193	昆虫分类学报 2（3）：193（图）	Yang S. K. & Li F. S.
813	Cicadellidae		Bothrogonia		Bothrogonia sinica	Bothrogonia ferruginea	Bothrogonia sinica Yang et Li	1980													3♂♂2♀♀	Henan Province, Sanmenxia City, Sanmenxia City, Lushi County	34.05	111.05	1975-09-16		Entomotaxonomia 2(3): 193	昆虫分类学报 2（3）：193（图）	Yang S. K. & Li F. S.
814	Cicadellidae		Bothrogonia		Bothrogonia sinica	Bothrogonia ferruginea	Bothrogonia sinica Yang et Li	1980													2♂♂1♀	Shaanxi Province, Hanzhong City, Zhenba County	32.54	107.90	1973-05-29/1973-05-30		Entomotaxonomia 2(3): 193	昆虫分类学报 2（3）：193（图）	Yang S. K. & Li F. S.
815	Cicadellidae		Bothrogonia		Bothrogonia sinica	Bothrogonia ferruginea	Bothrogonia sinica Yang et Li	1980													1♀	Shaanxi Province, Hanzhong City, Liuba County	33.62	106.92	1973-10-15		Entomotaxonomia 2(3): 193	昆虫分类学报 2（3）：193（图）	Yang S. K. & Li F. S.
816	Cicadellidae		Bothrogonia		Bothrogonia sinica	Bothrogonia ferruginea	Bothrogonia sinica Yang et Li	1980													1♀	Shaanxi Province, Hanzhong City, Ningjiang County	32.83	106.26	1973-10-30/1973-10-31		Entomotaxonomia 2(3): 193	昆虫分类学报 2（3）：193（图）	Yang S. K. & Li F. S.
817	Cicadellidae		Bothrogonia		Bothrogonia sinica	Bothrogonia ferruginea	Bothrogonia sinica Yang et Li	1980													1♀	Shaanxi Province, Shangluo City, Shangnan County	33.53	110.88	1973-08-08/1973-08-10		Entomotaxonomia 2(3): 193	昆虫分类学报 2（3）：193（图）	Yang S. K. & Li F. S.
818	Cicadellidae		Bothrogonia		Bothrogonia sinica	Bothrogonia ferruginea	Bothrogonia sinica Yang et Li	1980													2♂♂4♀♀	Jiangxi Province, Jinggangshan County, Ciping Town	26.57	114.17	1978-04-24/1978-04-25		Entomotaxonomia 2(3): 193	昆虫分类学报 2（3）：193（图）	Yang S. K. & Li F. S.
819	Cicadellidae		Bothrogonia		Bothrogonia sinica	Bothrogonia ferruginea	Bothrogonia sinica Yang et Li	1980													1♀	Jiangxi Province, Ganzhou City, Shangyou County, Doushui Forest Farm	25.81	114.42	1978-05-01		Entomotaxonomia 2(3): 193	昆虫分类学报 2（3）：193（图）	Yang S. K. & Li F. S.
820	Cicadellidae		Bothrogonia		Bothrogonia sinica	Bothrogonia ferruginea	Bothrogonia sinica Yang et Li	1980													1♂2♀♀	Jiangxi Province, Ganzhou City, Yudu County, Qilushan Town	25.69	115.30	1978-05-05/1978-05-06		Entomotaxonomia 2(3): 193	昆虫分类学报 2（3）：193（图）	Yang S. K. & Li F. S.
821	Cicadellidae		Bothrogonia		Bothrogonia sinica	Bothrogonia ferruginea	Bothrogonia sinica Yang et Li	1980													2♀♀	Jiangxi Province, Jiujiang City, Lu Mountain, Kuling	29.57	115.98	1934-09-08		Entomotaxonomia 2(3): 193	昆虫分类学报 2（3）：193（图）	Yang S. K. & Li F. S.
822	Cicadellidae		Bothrogonia		Bothrogonia sinica	Bothrogonia ferruginea	Bothrogonia sinica Yang et Li	1980													2♀♀	Hunan Province, Changshan City, Yuelu District, Yuelu Mountain	28.18	112.94	1955-07-01		Entomotaxonomia 2(3): 193	昆虫分类学报 2（3）：193（图）	Yang S. K. & Li F. S.
823	Cicadellidae		Bothrogonia		Bothrogonia sinica	Bothrogonia ferruginea	Bothrogonia sinica Yang et Li	1980													3♀♀	Hunan Province, Nanyue Mountain	27.23	112.74	1963-06-21	CAU BJMNH NWAFU	Entomotaxonomia 2(3): 193	昆虫分类学报 2（3）：193（图）	Yang S. K. & Li F. S.
824	Cicadellidae		Bothrogonia		Bothrogonia striata		Bothrogonia striata Liang, Kuoh et He	1997	♂	Hubei Province, Yichang City, Xingshan County, Longmenhe Village	31.35	110.51	1994-09-09	IZAS							1♀	Hubei Province, Yichang City, Xingshan County, Longmenhe Village	31.35	110.51	1994-09-08	IZAS	Insects of Three Gorge Reservoir of Yangtze River. Xingke Yang ed., Vol.1: 334	长江三峡库区昆虫（上）杨星科主编334（图）	Liang A. P.
825	Cicadellidae		Bothrogonia		Bothrogonia tibetana		Bothrogonia tibetana Yang et Li	1980	♂	Tibet Province, Nyingchi City, Zayü County	28.66	97.46	1978-06-26	CAU	♀	Tibet Province, Nyingchi City, Zayü County	28.66	97.46	1978-06-26	CAU	1♂	Tibet Province, Nyingchi City, Zayü County, Hongwei Village	28.50	97.02	1978-06-29	NWAFU	Entomotaxonomia 2(3): 202	昆虫分类学报 2（3）：202（图）	Yang J. K. & Li F. S.
826	Cicadellidae		Bothrogonia		Bothrogonia tongmaiana		Bothrogonia tongmaiana Yang et Li	1980	♀	Tibet Province, Nyingchi City, Bomê County, Yigong Town, Tongmai Village	29.47	94.55	1978-07-26	CAU													Entomotaxonomia 2(3): 203	昆虫分类学报 2（3）：203（图）	Yang J. K. & Li F. S.
827	Cicadellidae		Bothrogonia		Bothrogonia tortilla		Bothrogonia (Obothrogonia) tortilla Kuoh	1987	♂	Tibet Province, Nyingchi City, Medog County	29.33	95.33	1984-08-10	AAU													Agriculture Insects Spiders Plant Diseases and Weeds of Xizang. Shimei Zhang ed., Vol.1: 121	西藏农业病虫及杂草（一）章士美主编121（图）	Ge Z. L.
828	Cicadellidae		Bothrogonia		Bothrogonia yunana		Bothrogonia yunana Yang et Li	1980	♂	Yunnan Province, Xishuangbanna Dai Autonomous Prefecture, Mengla County	21.46	101.57	1974-05	CAU	♀	Yunnan Province, Xishuangbanna Dai Autonomous Prefecture, Jingdong County	24.45	100.83	1974-06-05	BJMNH	2♂♂	Yunnan Province, Puer City, Jingdong County	24.45	100.83	1974-06-05	BJMNH	Entomotaxonomia 2(3): 208	昆虫分类学报 2（3）：208（图）	Yang J. K. & Li F. S.
829	Lygaeidae	Rhyparochromidae	Botocudo		Botocudo hirsutus		Botocudo hirsutus Zheng	1981	♂	Yunnan Province, Xishuangbanna Dai Autonomous Prefecture, Menghai County, Mengban Town	21.75	100.21	1958-06-04	IZAS													Identification manual of Chinese stink bugs Insects Vol.2: 127	中国蝽类昆虫鉴定手册（第二册）127（图）	Xiao C. Y.
830	Lygaeidae	Rhyparochromidae	Botocudo		Botocudo marginatus		Botocudo marginatus Zheng	1981	♀	Yunnan Province, Xishuangbanna Dai Autonomous Prefecture, Menghai County, Mengban Town	21.75	100.21	1958-06-28	IZAS							♀♀	Yunnan Province, Xishuangbanna Dai Autonomous Prefecture, Menghai County, Mengban Town	22.00	100.80	1958-06-28	IZAS	Identification manual of Chinese stink bugs Insects Vol.2: 128	中国蝽类昆虫鉴定手册（第二册）128（图）	Xiao C. Y.
831	Cicadellidae		Boundarus		Boundarus trimaculatus		Boundarus trimaculatus Li et Wang	1998	♂	Shaanxi Province, Ankang City, Ningshan County, Huoditang	33.43	108.45	1985-06-15	NWAFU							2♂♂1♀	Shaanxi Province, Weinan City, Huayin County, Hua Mountain	34.51	110.09	1979-07		Acta Zootaxonomica Sinica 23(2): 198	动物分类学报 23（2）：198（图）	Li Z. Z. & Wang L. M.
832	Cicadellidae		Boundarus		Boundarus trimaculatus		Boundarus trimaculatus Li et Wang	1998													1♀	Shaanxi Province, Ankang City, Ningshan County, Huoditang	33.43	108.45	1984-07-10	NWAFU GU	Acta Zootaxonomica Sinica 23(2): 198	动物分类学报 23（2）：198（图）	Li Z. Z. & Wang L. M.
833	Aphididae		Brachycaudus		Brachycaudus atuberculatus		Brachycaudus atuberculatus Zhang	1981	apterous viviparous female	Tibet Province, Nyingchi City, Bomi County	29.86	95.77	1973-09-09	IZAS													Insects of Xizang. Comprehensive Scientific Expedition Team of Qinghai-Tibet Plateau, Chinese Academy of Sciences eds., Vol.1: 261	西藏昆虫（第一册）中国科学院青藏高原综合科学考察队主编261（图）	Zhang G. X. & Zhong T. S.
834	Aphididae		Brachycaudus		Brachycaudus purpureus		Brachycaudus purpureus Zhang et al	1999	apterous viviparous female	Gansu Province, Dingxi City, Tongwei County	35.21	105.24	1987-07-30	IZAS							12 apterous nymphs	Gansu Province, Dingxi City, Tongwei County	35.21	105.24	1987-07-30	IZAS	Fauna of Acricultural and Forestry Aphids of Northwest China. Guangxue Zhang ed., P356	西北农林蚜虫志张广学主编356（图）	Zhang G. X.
835	Aphididae		Brachycolus		Brachycolus aestivus		Brachycolus aestivus Zhang, Qiao et Zhang	2008	♀	Shanxi Province, Pangquangou	37.79	111.51	2000-07-18	IZAS							3 aterous viviparous females	Shanxi Province, Pangquangou	37.79	111.51	2000-07-18	IZAS	Acta Zootaxonomica Sinica 33(1): 147-148	Acta Zootaxonomica Sinica 33(1): 147-148	Zhang L. J. , Qiao G. X. & Zhang G. X.
836	Aphididae		Brachycolus	Brevicoryne	Brachycolus jiayuguanensis	Brevicoryne jiayuguanensis	Brachycolus jiayuguanensis Zhang et al	1999	apterous viviparous female	Gansu Province, Dunhuang City	40.14	94.66	1985-07-09	IZAS							3 apterous viviparous females 2 alate viviparous females	Gansu Province, Dunhuang City	40.14	94.66	1985-07-09	IZAS	Fauna of Acricultural and Forestry Aphids of Northwest China. Guangxue Zhang ed., P358	西北农林蚜虫志张广学主编358（图）	Zhang G. X.
837	Pentatomidae		Brachymna		Brachymna bificeps		Brachymna bificeps Chen	2000	♂	Guangdong Province, Lianzhou County, Nanling National Nature Reserve, Management Station of Dadong Mountain	24.93	112.72	1998-07-10	SYSU							5♀♀	Guangdong Province, Qingyuan City, Lianzhou County, Nanling National Nature Reserve, Management Station of Dadong Mountain	24.93	112.72	1992-07-09		Entomotaxonomia 22(2): 116	昆虫分类学报 22（2）：116（图）	Chen Z. Y.
838	Pentatomidae		Brachymna		Brachymna bificeps		Brachymna bificeps Chen	2000													1♀	Guangdong Province, Qingyuan City, Lianzhou County, Nanling National Nature Reserve, Management Station of Dadong Mountain	24.93	112.72	1997-05-25		Entomotaxonomia 22(2): 116	昆虫分类学报 22（2）：116（图）	Chen Z. Y.
839	Pentatomidae		Brachymna		Brachymna bificeps		Brachymna bificeps Chen	2000													1♀	Guangdong Province, Qingyuan City, Lianzhou County, Nanling National Nature Reserve, Management Station of Dadong Mountain	24.93	112.72	1997-05-28		Entomotaxonomia 22(2): 116	昆虫分类学报 22（2）：116（图）	Chen Z. Y.
840	Pentatomidae		Brachymna		Brachymna bificeps		Brachymna bificeps Chen	2000													1♀	Guangdong Province, Qingyuan City, Lianzhou County, Nanling National Nature Reserve, Management Station of Dadong Mountain	24.93	112.72	1998-06-07		Entomotaxonomia 22(2): 116	昆虫分类学报 22（2）：116（图）	Chen Z. Y.
841	Pentatomidae		Brachymna		Brachymna bificeps		Brachymna bificeps Chen	2000													1♀	Guangdong Province, Qingyuan City, Lianzhou County, Nanling National Nature Reserve, Management Station of Dadong Mountain	24.93	112.72	1998-07-10	SYSU	Entomotaxonomia 22(2): 116	昆虫分类学报 22（2）：116（图）	Chen Z. Y.
842	Pentatomidae		Brachymna		Brachymna castanea		Brachymna castanea Lin et Zhang	1993	♀	Fujian Province, Sanming City, Jiangle County, Longqi Mountain	26.51	117.38	1987-07-17	IZAS							1♀	Jiangxi Province, Shaorao City, Yanshan County, Wuyi Mountain	27.94	117.85		IZAS	Animal of Longxi Mountain. Chunmei Huang ed., P123	龙栖山动物黄春梅主编123（图）	Lin Y. J. & Zhang S. M.
843	Pentatomidae		Brachymna		Brachymna castanea		Brachymna castanea Lin et Zhang	1993													1♂	Jiangxi Province, Yichun City, Tonggu County	28.52	114.37		IZAS	Animal of Longxi Mountain. Chunmei Huang ed., P123	龙栖山动物黄春梅主编123（图）	Lin Y. J. & Zhang S. M.
844	Pentatomidae		Brachymna		Brachymna humerata		Brachymna humerata Chen	1989	♂	Guangdong Province, Meizhou City, Dapu County, Fengxi Nature Reserve	24.64	116.79	1986-05-03	SYSU													Acta Entomologica Sinica 32(4): 477	昆虫学报 32（4）：477（图）	Chen Z. Y.
845	Plataspidae		Brachyplatys		Brachyplatys sexpunctatus		Brachyplatys sexpunctatus Lin et Zhang	1993	♀	Fujian Province, Sanming City, Jiangle County, Longqi Mountain	26.51	117.38	1991-06-27	IZAS													Animal of Longxi Mountain. Chunmei Huang ed., P107	龙栖山动物黄春梅主编107（图）	Lin Y. J. & Zhang S. M.
846	Plataspidae		Brachyplatys		Brachyplatys vahlii similis		Brachyplatys vahlii similis Hsiao et Jen	1977	♂	Fujian Province, Fuzhou City, Kuliang	26.10	119.39	1965-05-12	NKU	♀	Fujian Province, Fuzhou City, Jian District, Kuliang	26.10	119.39	1965-05-12	NKU	♂♀	Fujian Province, Fuzhou City, Jian District, Kuliang	26.10	119.39	1965-05-12	NKU	Identification manual of Chinese stink bugs Insects Vol.1: 17	中国蝽类昆虫鉴定手册（第一册）17（图）	Xiao C. Y.
847	Plataspidae		Brachyplatys		Brachyplatys vahlii similis		Brachyplatys vahlii similis Hsiao et Jen	1977													♂♀	Guangdong Province, Qingyuan City, Lianxian County	24.78	112.38		NKU	Identification manual of Chinese stink bugs Insects Vol.1: 17	中国蝽类昆虫鉴定手册（第一册）17（图）	Xiao C. Y.
848	Plataspidae		Brachyplatys		Brachyplatys vahlii similis		Brachyplatys vahlii similis Hsiao et Jen	1977													♂♀	Hainan Province	20.02	110.35		NKU	Identification manual of Chinese stink bugs Insects Vol.1: 17	中国蝽类昆虫鉴定手册（第一册）17（图）	Xiao C. Y.
849	Plataspidae		Brachyplatys		Brachyplatys vahlii similis		Brachyplatys vahlii similis Hsiao et Jen	1977													♂♀	Guangxi Province, Chongzuo City, Longzhou County, Shuikouguan	22.51	106.70		NKU	Identification manual of Chinese stink bugs Insects Vol.1: 17	中国蝽类昆虫鉴定手册（第一册）17（图）	Xiao C. Y.
850	Plataspidae		Brachyplatys		Brachyplatys vahlii similis		Brachyplatys vahlii similis Hsiao et Jen	1977													♂♀	Fujian Province, Nanping City, Shaowu County	27.34	117.49		NKU	Identification manual of Chinese stink bugs Insects Vol.1: 17	中国蝽类昆虫鉴定手册（第一册）17（图）	Xiao C. Y.
851	Aphididae		Brachysiphoniella		Brachysiphoniella apiaca		Brachysiphoniella apiaca Zhang et Zhang	2000	apterous viviparous female	Sichuan Province, Liangshan City	27.88	102.27	1979-08-24	IZAS													Entomotaxonomia 22(2): 103	昆虫分类学报 22（2）：103（图）	Zhang L. K. & Zhang G. X.
852	Aphididae		Brachysiphoniella		Brachysiphoniella graminivora	Brachysiphoniella montana	Brachysiphoniella graminivora Zhang et Zhang	2000	apterous viviparous female	Yunnan Province, Kunming City	24.87	102.85		IZAS													Entomotaxonomia 22(2): 102	昆虫分类学报 22（2）：102（图）	Zhang L. K. & Zhang G. X.
853	Aphididae		Brachysiphum	Aphis	Brachysiphum thalictri atrophum	Aphis thalictri atrophum	Brachysiphum thalictri atrophum Zhang	1988	alate viviparous female	Jilin Province, Changbai Mountain	43.66	126.51	1982-06	IZAS							alate viviparous female	Jilin Province, Changbai Mountain	43.66	126.51	1982-06	IZAS	Sinozoologia 6: 145	动物学集刊 6：145（图）	Zhang G. X. & Zhong T. S.
854	Aphalaridae		Brachystetha		Brachystetha minutipunctata		Brachystetha minutipunctata Li	2005	♀	Gansu Province, Longnan City, Kangxian County, Qinghe Forest Farm	33.21	105.85	1999-07-07	CAU													Insect Fauna of Middle-West Qinling Range and South Mountains of Gansu Province. Xingke Yang ed., P146	秦岭西段及甘南地区昆虫杨星科主编146（图）	Li F. S.
855	Reduviidae		Brachytonus		Brachytonus lii		Brachytonus lii Cai et Yang	2002	♀	Guangxi Province, Longzhou County, Longwen	22.81	106.98	1982-05-20	GU	♂	Guangxi Province, Chongzuo City, Longzhou County, Nonggang	22.51	106.98	1980-05	CAU	1♀	Guizhou Province, Qiannan Buyi and Miao Autonomous Prefecture, Libo County, Yongkang	25.35	107.95	1998-05-29	GU	Insects from Maolan Landscape. Zizhong Li&Daochao Jin eds., P226	茂兰景观昆虫李子忠、金道超主编226（图）	Cai W. Z. & Yang S. L.
856	Reduviidae		Brachytonus		Brachytonus nigripes		Brachytonus nigripes Hsiao	1976	♀	Yunnan Province, Honghe Hani-Yi Autonomous Prefecture, Jinping County	22.78	103.23	1956-05-20	IZAS													Acta Entomologica Sinica 19(1): 84	昆虫学报 19（1）：84（图）	Xiao C. Y.
857	Aphididae		Brachyunguis		Brachyunguis convolvulisucta		Brachyunguis convolvulisucta Zhang et al	1999	apterous viviparous female	Xinjiang Province, Urumqi City	43.82	87.62	1989-05-23	IZAS							2 apterous viviparous females 1 apterous nymph	Xinjiang Province, Urumqi City	43.82	87.62	1989-05-23	IZAS	Fauna of Acricultural and Forestry Aphids of Northwest China. Guangxue Zhang ed., P310	西北农林蚜虫志张广学主编310（图）	Zhang G. X.
858	Aphididae		Brachyunguis		Brachyunguis poacynophila		Brachyunguis poacynophila Zhang et	1999	apterous viviparous female	Xinjiang Province, Bayingol Mongolian Autonomous Prefecture, Yuli County	41.34	86.26	1960-05-14	IZAS							3 apterous viviparous females 7 alate nymphs 5 apterous nymphs	Xinjiang Province, Bayingol Mongolian Autonomous Prefecture, Yuli County	41.34	86.26	1960-05-14	IZAS	Fauna of Acricultural and Forestry Aphids of Northwest China. Guangxue Zhang ed., P311	西北农林蚜虫志张广学主编311（图）	Zhang G. X.
859	Aphididae		Brachyunguis		Brachyunguis turpanensis		Brachyunguis turpanensis Zhang et al	1999	apterous viviparous female	Xinjiang Province, Turpan City, Putaogou	42.98	89.23	1989-05-25	IZAS							7 apterous viviparous females 5 alate viviparous females 2 alate apterous nymphs	Xinjiang Province, Turpan City, Grape Ditch	42.98	89.23	1989-05-25	IZAS	Fauna of Acricultural and Forestry Aphids of Northwest China. Guangxue Zhang ed., P312	西北农林蚜虫志张广学主编312（图）	Zhang G. X.
860	Pentatomidae		Breddiniella		Breddiniella yunnanica		Breddiniella yunnanica Zhang et Lin	1982	♂	Yunnan Province, Xishuangbanna Dai Autonomous Prefecture, Menghai County, Meng'e Town	22.19	100.33	1958-05-23	IZAS	♀	Yunnan Province, Puwen County, Longshan	22.50	101.06	1957-05-08	IZAS	1♂2♀♀	Yunnan Province, Xishuangbanna Dai Autonomous Prefecture	22.01	100.80		IZAS	Entomotaxonomia 4(1-2): 57	昆虫分类学报 4（1-2）：57（图）	Zhang S. M. & Lin Y. J.
861	Pentatomidae		Breddiniella		Breddiniella yunnanica		Breddiniella yunnanica Zhang et Lin	1982														Yunnan Province, Pu'er City, Simao District	22.12	100.15			Entomotaxonomia 4(1-2): 57	昆虫分类学报 4（1-2）：57（图）	Zhang S. M. & Lin Y. J.
862	Aphididae		Brevisiphonaphis		Brevisiphonaphis hirsutissima		Brevisiphonaphis hirsutissima Stekolshchikov et Qiao	2008	apterous viviparous female	Liaoning Province, Jianchang County	40.82	119.84	1985-08-11	IZAS													Zootaxa 1714: 37-40	Zootaxa 1714: 37-40	Stekolshchikov A. V. & Qiao G. X.
863	Aphididae		Brevisiphonaphis		Brevisiphonaphis hirsutissima		Brevisiphonaphis hirsutissima Stekolshchikov et Qiao	2008													7 aterous females	Liaoning Province, Huludao City, Jianchang County	40.81	119.81	1985-08-11	IZAS ZIN	Zootaxa 1714: 37-40	Zootaxa 1714: 37-40	Stekolshchikov A. V. & Qiao G. X.
864	Miridae		Bryocoris		Bryocoris flaviceps		Bryocoris flaviceps Zheng et Liu	1992	♀	Hunan Province, Changde City, Shimen County, Fengjia River	29.63	111.50	1987-09-21	NKU													Iconography of Forest Insects in Hunan. Jianwen Peng&Youqiao Liu eds., P290	湖南森林昆虫图鉴彭建文、刘友樵主编290（图）	Zheng L. Y. & Liu G. Q.
865	Miridae		Bryocoris		Bryocoris hsiaoi		Bryocoris hsiaoi Zheng et Liu	1992	♂	Hunan Province, Changde City, Shimen County, Huping Mountain	30.00	110.67	1987-06-29	NKU							4♀♀	Hunan Province, Changde City, Shimen County, Huping Mountain	30.00	110.67	1987-06-29	NKU	Iconography of Forest Insects in Hunan. Jianwen Peng&Youqiao Liu eds., P290	湖南森林昆虫图鉴彭建文、刘友樵主编290（图）	Zheng L. Y. & Liu G. Q.
866	Miridae		Bryocoris		Bryocoris pallidipes		Bryocoris pallidipes Zheng et Liu	1992	♂	Hunan Province, Changde City, Shimen County, Fengjia River	29.63	111.50	1987-09-21	NKU							1♂2♀♀	Hunan Province, Changde City, Shimen County, Fengjia River	29.63	111.50	1987-09-21	NKU	Iconography of Forest Insects in Hunan. Jianwen Peng&Youqiao Liu eds., P291	湖南森林昆虫图鉴彭建文、刘友樵主编291（图）	Zheng L. Y. & Liu G. Q.
867	Miridae		Bryocoris		Bryocoris pallidipes		Bryocoris pallidipes Zheng et Liu	1992													1♀	Hunan Province, Changde City, Shimen County, Dingping	30.11	110.78	1987-09-21	NKU	Iconography of Forest Insects in Hunan. Jianwen Peng&Youqiao Liu eds., P291	湖南森林昆虫图鉴彭建文、刘友樵主编291（图）	Zheng L. Y. & Liu G. Q.
868	Cicadellidae		Bumizana		Bumizana longifasciana		Bumizana longifasciana Li	1990	♀	Guizhou Province, Qiandongnan Miao and Dong Autonomous Prefecture, Wangmo County	25.18	106.10	1986-06-24	GU													Acta Entomologica Sinica 33(4): 454	昆虫学报 33（4）：454（图）	Li Z. Z.
869	Cicadellidae		Bumizana		Bumizana reflexana		Bumizana reflexana Li	1991	♂	Guizhou Province, Qiandongnan Miao and Dong Autonomous Prefecture, Wangmo County	25.18	106.10	1986-06-24	GU	♀	Guizhou Province, Qiandongnan Miao and Dong Autonomous Prefecture, Wangmo County	25.18	106.10	1986-06-24	GU	1♂	Guizhou Province, Qiandongnan Miao and Dong Autonomous Prefecture, Wangmo County	25.18	106.10	1986-06-24	GU	Entomotaxonomia 13(1): 9	昆虫分类学报 13（1）：9（图）	Li Z. Z.
870	Cicadellidae		Bundera		Bundera biguttata		Bundera biguttata Li et Wang	2002	♂	Guizhou Province, Tongren City, Fanjing Mountain	27.84	108.77	2001-07-27	GU							1♂2♀♀	Guizhou Province, Tongren City, Fanjing Mountain	27.84	108.77	2001-07-27	GU	Acta Zootaxonomica Sinica 27(3): 550	动物分类学报 27（3）：550（图）	Li Z. Z. & Wang L. M.
871	Cicadellidae		Bundera		Bundera heichiana		Bundera heichiana Li et Wang	1991	♂	Guizhou Province, Tongren City, Fanjing Mountain	27.84	108.77	1986-07-27	GU							4♂♂	Guizhou Province, Tongren City, Fanjing Mountain	27.84	108.77	1986-07-27	GU	Agriculture and Forestry Insect Fauna of Guizhou. Zizhong Li&Lianmin Wang eds., Vol. 4: 48	贵州农林昆虫志IV李子忠、汪廉敏主编48（图）	Li Z. Z. & Wang L. M.
872	Cicadellidae		Bundera		Bundera maculata		Bundera maculata Kuoh	1987	♂	Tibet Province, Nyingchi City, Medog County, Hanmi	29.33	95.33	1984-08-12	AAU	♀	Tibet Province, Nyingchi City, Mêdog County, Hanmi	29.33	95.33	1984-08-12	AAU	2♂♂	Tibet Province, Nyingchi City, Mêdog County, Hanmi	29.33	95.33	1984-08-12	AAU	Agriculture Insects Spiders Plant Diseases and Weeds of Xizang. Shimei Zhang ed., Vol.1: 117	西藏农业病虫及杂草（一）章士美主编117（图）	Ge Z. L.
873	Cicadellidae		Bundera		Bundera nigricana		Bundera nigricana Li et Yang	2002	♂	Sichuan Province, Emei Mountain	29.58	103.44	1957-08-20	IZAS							8♀♀	Sichuan Province, Emei Mountain	29.58	103.44	1957-08-18	IZAS	Acta Zootaxonomica Sinica 27(3): 551	动物分类学报 27（3）：551（图）	Li Z. Z. & Yang L. H.
874	Cicadellidae		Bundera		Bundera nigrimargina		Bundera nigrimargina Li et Wang	2002	♂	Guizhou Province, Libo County, Maolan National Nature Reserve	25.26	108.06	1998-05-29	GU							1♀	Guizhou Province, Qiannan Buyi and Miao Autonomous Prefecture, Libo County, Maolan National Nature Reserve	25.26	108.06	1998-05-29	GU	Insects from Maolan Landscape. Zizhong Li&Daochao Jin eds., P191	茂兰景观昆虫李子忠、金道超主编191（图）	Yang M. F.
875	Cicadellidae		Bundera		Bundera pellucida		Bundera pellucida Li et Wang	2001	♂	Yunnan Province, Nujiang of the Lisu Autonomous Prefecture, Lanping County	26.45	99.42	2000-08-12	GU							7♂♂5♀♀	Yunnan Province, Nujiang of the Lisu Autonomous Prefecture, Lanping County	26.45	99.42	2000-08-12	GU	Zoological Research 22(5): 388	动物学研究22（5）：388（图）	Li Z. Z. & Wang L. M.
876	Cicadellidae		Bundera		Bundera rufistriana		Bundera rufistriana Li et Wang	2001	♂	Yunnan Province, Nujiang of the Lisu Autonomous Prefecture, Lushui County, Pianma Town	26.01	98.63	2000-08-17/2000-08-18	GU							7♂♂9♀♀	Yunnan Province, Nujiang of the Lisu Autonomous Prefecture, Lushui County, Pianma Town	26.05	98.40	2000-08-17/2000-08-18	GU	Zoological Research 22(5): 387	动物学研究22（5）：387（图）	Li Z. Z. & Wang L. M.
877	Cicadellidae		Bundera		Bundera scalara		Bundera scalara Li et Wang	2002	♂	Guizhou Province, Tongren City, Fanjing Mountain	27.84	108.77	2001-08-02/2001-08-04	GU							7♂♂3♀♀	Guizhou Province, Tongren City, Fanjing Mountain	27.84	108.77	2001-08-02/2001-08-04	GU	Acta Zootaxonomica Sinica 27(3): 552	动物分类学报 27（3）：552（图）	Li Z. Z. & Wang L. M.
878	Cicadellidae		Bundera		Bundera taeniata		Bundera taeniata Cai et He	1995	♂	Zhejiang Province, Lishui City, Qingyuan County, Baishanzu	27.75	119.21	1994-07-18	ZJAFU							1♀	Zhejiang Province, Lishui City, Qingyuan County, Baishanzu	27.75	119.21	1994-08-18	ZJAFU	Insects of Baishanzu Mountain, Eastern China. Hong Wu ed., P96	华东百山祖昆虫吴鸿主编96（图）	Cai P. & He J. H.
879	Cicadellidae		Bundera		Bundera taeniata		Bundera taeniata Cai et He	1995													1♀2♂♂	Zhejiang Province, Lishui City, Qingyuan County, Baishanzu	27.75	119.21	1993-08-21	ZJAFU	Insects of Baishanzu Mountain, Eastern China. Hong Wu ed., P96	华东百山祖昆虫吴鸿主编96（图）	Cai P. & He J. H.
880	Cicadellidae		Bundera		Bundera taeniata		Bundera taeniata Cai et He	1995													1♀	Zhejiang Province, Lishui City, Qingyuan County, Baishanzu, Shijiuyuan	27.76	119.22	1994-07-16	ZJAFU	Insects of Baishanzu Mountain, Eastern China. Hong Wu ed., P96	华东百山祖昆虫吴鸿主编96（图）	Cai P. & He J. H.
881	Cicadellidae		Bundera		Bundera trimaculata		Bundera trimaculata Li et Yang	2002	♂	Hubei Province, Shennongjia	31.74	110.68	1998-08-04	NWAFU							1♂	Hubei Province, Shennongjia	31.74	110.68	1998-08-04	NWAFU	Acta Zootaxonomica Sinica 27(3): 553	动物分类学报 27（3）：553（图）	Li Z. Z. & Yang L. H.
882	Cicadellidae		Busoniomimus		Busoniomimus hainanensis		Busoniomimus hainanensis Zhang and Li	2012	♂	Hainan Province, Dongfang City, Datian	19.17	108.87	2007-07-09	IMNU							1♂	Hainan Province, Dongfang City, Datian	19.17	108.87	2007-07-07	IMNU	Turkish Journal of Zoology 36(4): 512-516	Turkish Journal of Zoology 36(4): 512-516	Zhang B. & Li Z. Z.
883	Flatidae		Bythopsyrna		Bythopsyrna trichrousa		Bythopsyrna trichrousa Peng, Zhang et Wang	2010	♂	Yunnan Province, Luchun County, Cheli, Liusha River	22.80	102.41	1957-03-31	IZAS							5♂♂5♀♀	Yunnan Province, Honghe Hani-Yi Autonomous Prefecture, Lvchun County, Pinghe Town, Cheli Village, Liusha River	22.80	102.41	1957-03-31	IZAS	Entomotaxonomia 32(3): 171-178	Entomotaxonomia 32(3): 171-178	Peng L. F. & Wang Y. L.
884	Psyllidae		Cacopsylla		Cacopsylla acerirubera		Cacopsylla acerirubera Li	2005	♂	Gansu Province, Lanzhou City, Yuzhong County, Xinglong Mountain	35.80	104.06	1980-08-20	CAU							4♂♂16 ♀♀	Gansu Province, Lanzhou City, Yuzhong County, Xinglong Mountain	35.80	104.06	1980-08-20	CAU	Insect Fauna of Middle-West Qinling Range and South Mountains of Gansu Province. Xingke Yang ed., P172	秦岭西段及甘南地区昆虫杨星科主编172（图）	Li F. S.
885	Psyllidae		Cacopsylla		Cacopsylla acerirubera		Cacopsylla acerirubera Li	2005													3♂♂7♀♀	Gansu Province, Gannan Tibetan Autonomous Prefecture, Xiahe County	35.20	102.52	1980-08-17	CAU	Insect Fauna of Middle-West Qinling Range and South Mountains of Gansu Province. Xingke Yang ed., P172	秦岭西段及甘南地区昆虫杨星科主编172（图）	Li F. S.
886	Psyllidae		Cacopsylla		Cacopsylla acerirubera		Cacopsylla acerirubera Li	2005													1♂	Ningxia Province, Guyuan City, Longde County, Shanhe Town	35.51	106.14	1980-07-16	CAU	Insect Fauna of Middle-West Qinling Range and South Mountains of Gansu Province. Xingke Yang ed., P172	秦岭西段及甘南地区昆虫杨星科主编172（图）	Li F. S.
887	Psyllidae		Cacopsylla		Cacopsylla acerirubera		Cacopsylla acerirubera Li	2005													3♂♂1♀	Tibet Province, Nyingchi City, Bomê County, Jieda	30.26	95.35	1978-07-19	CAU	Insect Fauna of Middle-West Qinling Range and South Mountains of Gansu Province. Xingke Yang ed., P172	秦岭西段及甘南地区昆虫杨星科主编172（图）	Li F. S.
888	Psyllidae		Cacopsylla		Cacopsylla approximata		Cacopsylla approximata Li	2006	♀	Guizhou Province, Tongren City, Fanjing Mountain	27.84	108.77	2001-07-29	CAU													Insects from Fanjingshan landscape. Zizhong Li&Daochao Jin eds., P197	梵净山景观昆虫李子忠、金道超主编197（图）	Li F. S.
889	Psyllidae		Cacopsylla		Cacopsylla aquilae		Cacopsylla aquilae Li	2006	♀	Guizhou Province, Tongren City, Fanjing Mountain	27.84	108.77	2001-07-29	CAU													Insects from Fanjingshan landscape. Zizhong Li&Daochao Jin eds., P198	梵净山景观昆虫李子忠、金道超主编198（图）	Li F. S.
890	Psyllidae		Cacopsylla		Cacopsylla atericaudae		Cacopsylla atericaudae Li et Yang	1992	♂	Sichuan Province, Tibetan Autonomous Prefecture of Garzê, Kangding County, Gongga Mountain	30.32	101.53	1982-09-02	IZAS	♀	Sichuan Province, Tibetan Autonomous Prefecture of Garzê, Kangding County, Gongga Mountain, Yanzigou	29.68	102.08	1983-06-08	IZAS	1♀	Sichuan Province, Tibetan Autonomous Prefecture of Garzê, Kangding County, Gongga Mountain, Yanzigou	29.86	102.03	1983-06-08	IZAS	Insects of The Hengduan Mountains Region. Shixiang Chen ed., Vol.1: 344	横断山昆虫陈世骧主编1：344（图）	Li F. S. & Yang J. K.
891	Psyllidae		Cacopsylla		Cacopsylla aurantia		Cacopsylla aurantia Li	2005	♂	Shaanxi Province, Hanzhong City, Zhenba County	32.54	107.90	1985-07-20	CAU							4♂♂25♀♀	Shaanxi Province, Hanzhong City, Zhenba County	32.54	107.90	1985-07-20	CAU	Insect Fauna of Middle-West Qinling Range and South Mountains of Gansu Province. Xingke Yang ed., P190	秦岭西段及甘南地区昆虫杨星科主编190（图）	Li F. S.
892	Psyllidae		Cacopsylla		Cacopsylla aurantia		Cacopsylla aurantia Li	2005													10♂♂6♀♀				1985-07-22	CAU	Insect Fauna of Middle-West Qinling Range and South Mountains of Gansu Province. Xingke Yang ed., P190	秦岭西段及甘南地区昆虫杨星科主编190（图）	Li F. S.
893	Psyllidae		Cacopsylla		Cacopsylla aurantia		Cacopsylla aurantia Li	2005													1♂4♀♀	Shaanxi Province, Hanzhong City, Foping County	33.52	107.99	1985-07-16	CAU	Insect Fauna of Middle-West Qinling Range and South Mountains of Gansu Province. Xingke Yang ed., P190	秦岭西段及甘南地区昆虫杨星科主编190（图）	Li F. S.
894	Psyllidae		Cacopsylla		Cacopsylla aurantia		Cacopsylla aurantia Li	2005													1♂4♀♀	Shaanxi Province, Hanzhong City, Nanzheng County	33.00	106.94	1985-07-23	CAU	Insect Fauna of Middle-West Qinling Range and South Mountains of Gansu Province. Xingke Yang ed., P190	秦岭西段及甘南地区昆虫杨星科主编190（图）	Li F. S.
895	Psyllidae		Cacopsylla		Cacopsylla aurantia		Cacopsylla aurantia Li	2005													4♂♂1♀	Gansu Province, Longnan City, Kangxian County, Jincaiyu	33.32	105.60	1980-07-30	CAU	Insect Fauna of Middle-West Qinling Range and South Mountains of Gansu Province. Xingke Yang ed., P190	秦岭西段及甘南地区昆虫杨星科主编190（图）	Li F. S.
896	Psyllidae		Cacopsylla		Cacopsylla aurantia		Cacopsylla aurantia Li	2005													2♂♂8♀♀	Gansu Province, Longnan City, Wenxian County, Tielou	32.91	104.47	1980-08-03	CAU	Insect Fauna of Middle-West Qinling Range and South Mountains of Gansu Province. Xingke Yang ed., P190	秦岭西段及甘南地区昆虫杨星科主编190（图）	Li F. S.
897	Psyllidae		Cacopsylla		Cacopsylla aurantia		Cacopsylla aurantia Li	2005													1♂2♀♀	Gansu Province, Longnan City, Tanchang County	34.05	104.39	1980-08-10	CAU	Insect Fauna of Middle-West Qinling Range and South Mountains of Gansu Province. Xingke Yang ed., P190	秦岭西段及甘南地区昆虫杨星科主编190（图）	Li F. S.
898	Psyllidae		Cacopsylla		Cacopsylla aurantisalicis		Cacopsylla aurantisalicis Li	2005	♂	Ningxia Province, Guyuan City, Longde County, Huangchao	35.62	106.13	1980-07-16	CAU							1♂1♀	Ningxia Province, Guyuan City, Longde County, Huangchao	35.62	106.13	1980-07-16	CAU	Insect Fauna of Middle-West Qinling Range and South Mountains of Gansu Province. Xingke Yang ed., P174	秦岭西段及甘南地区昆虫杨星科主编174（图）	Li F. S.
899	Psyllidae		Cacopsylla		Cacopsylla aurantisalicis		Cacopsylla aurantisalicis Li	2005													2♂♂1♀	Ningxia Province, Guyuan City, Longde County, Shanhe Town, Liupan Mountain	35.49	106.18	1980-07-16/1980-07-17	CAU	Insect Fauna of Middle-West Qinling Range and South Mountains of Gansu Province. Xingke Yang ed., P174	秦岭西段及甘南地区昆虫杨星科主编174（图）	Li F. S.
900	Psyllidae		Cacopsylla		Cacopsylla aurantisalicis		Cacopsylla aurantisalicis Li	2005													1♀	Gansu Province, Gannan Tibetan Autonomous Prefecture, Yibu County, Lazikou	34.12	103.89	1980-08-12	CAU	Insect Fauna of Middle-West Qinling Range and South Mountains of Gansu Province. Xingke Yang ed., P174	秦岭西段及甘南地区昆虫杨星科主编174（图）	Li F. S.
901	Psyllidae		Cacopsylla		Cacopsylla aurantisalicis		Cacopsylla aurantisalicis Li	2005													1♀	Shanxi Province, Lvliang City, Wenshui County, Guandi Mountain	37.51	112.07	1981-08-04	CAU	Insect Fauna of Middle-West Qinling Range and South Mountains of Gansu Province. Xingke Yang ed., P174	秦岭西段及甘南地区昆虫杨星科主编174（图）	Li F. S.
902	Psyllidae		Cacopsylla		Cacopsylla aurantisalicis		Cacopsylla aurantisalicis Li	2005													1♀	Shanxi Province, Datong City, Hunyuan County, Heng Mountain	39.66	113.73	1980-08-12	CAU	Insect Fauna of Middle-West Qinling Range and South Mountains of Gansu Province. Xingke Yang ed., P174	秦岭西段及甘南地区昆虫杨星科主编174（图）	Li F. S.
903	Psyllidae		Cacopsylla		Cacopsylla aurantisalicis		Cacopsylla aurantisalicis Li	2005													1♀	Hubei Province, Xian'ning City, Tongshan County, Jiugong Mountain	29.45	114.71	1984-06-13	CAU	Insect Fauna of Middle-West Qinling Range and South Mountains of Gansu Province. Xingke Yang ed., P174	秦岭西段及甘南地区昆虫杨星科主编174（图）	Li F. S.
904	Psyllidae		Cacopsylla		Cacopsylla babylonica		Cacopsylla babylonica Li et Yang	1991	♂	Guangxi Province, Liuzhou City	24.33	109.43	1982-06-07	CAU	♀	Guangxi Province, Liuzhou City	24.33	109.43	1982-06-07	CAU	149♂♂173♀♀	Guangxi Province, Liuzhou City	24.33	109.43	1982-06-07	CAU	Entomotaxonomia 13(3): 196	昆虫分类学报 13（3）：196（图）	Li F. S. & Yang J. K.
905	Psyllidae		Cacopsylla		Cacopsylla babylonica		Cacopsylla babylonica Li et Yang	1991													5♂♂18♀♀	Guangxi Province, Liuzhou City	24.33	109.43	1982-06-07		Entomotaxonomia 13(3): 196	昆虫分类学报 13（3）：196（图）	Li F. S. & Yang J. K.
906	Psyllidae		Cacopsylla		Cacopsylla babylonica		Cacopsylla babylonica Li et Yang	1991													18♂♂24♀♀	Yunnan Province, Kunming City, Daguanlou	25.03	102.68	1981-04-01		Entomotaxonomia 13(3): 196	昆虫分类学报 13（3）：196（图）	Li F. S. & Yang J. K.
907	Psyllidae		Cacopsylla		Cacopsylla babylonica		Cacopsylla babylonica Li et Yang	1991													6♂♂1♀	Yunnan Province, Kunming City	24.87	102.85	1981-05-18		Entomotaxonomia 13(3): 196	昆虫分类学报 13（3）：196（图）	Li F. S. & Yang J. K.
908	Psyllidae		Cacopsylla		Cacopsylla babylonica		Cacopsylla babylonica Li et Yang	1991													21♂♂35♀♀	Yunnan Province, Kunming City, Shilin County	24.81	103.32	1981-03-19		Entomotaxonomia 13(3): 196	昆虫分类学报 13（3）：196（图）	Li F. S. & Yang J. K.
909	Psyllidae		Cacopsylla		Cacopsylla babylonica		Cacopsylla babylonica Li et Yang	1991													2♂♂2♀♀	Yunnan Province, Lincang City, Shuangjiang County	23.47	99.83	1981-04-21		Entomotaxonomia 13(3): 196	昆虫分类学报 13（3）：196（图）	Li F. S. & Yang J. K.
910	Psyllidae		Cacopsylla		Cacopsylla babylonica		Cacopsylla babylonica Li et Yang	1991													2♂♂4♀♀	Yunnan Province, Xishuangbanna Dai Autonomous Prefecture, Jinghong County	22.01	100.80	1981-04-13		Entomotaxonomia 13(3): 196	昆虫分类学报 13（3）：196（图）	Li F. S. & Yang J. K.
911	Psyllidae		Cacopsylla		Cacopsylla babylonica		Cacopsylla babylonica Li et Yang	1991													1♀	Yunnan Province, Baoshan City	25.13	99.17	1981-04-11		Entomotaxonomia 13(3): 196	昆虫分类学报 13（3）：196（图）	Li F. S. & Yang J. K.
912	Psyllidae		Cacopsylla		Cacopsylla babylonica		Cacopsylla babylonica Li et Yang	1991													1♂	Yunnan Province, Dali Bai Autonomous Prefecture, Dali City, Xiaguan Town	25.58	100.23	1981-05-13		Entomotaxonomia 13(3): 196	昆虫分类学报 13（3）：196（图）	Li F. S. & Yang J. K.
913	Psyllidae		Cacopsylla		Cacopsylla babylonica		Cacopsylla babylonica Li et Yang	1991													38♂♂25♀♀	Yunnan Province, Baoshan City, Tengchong County	25.02	98.49	1981-04-25/1981-04-26		Entomotaxonomia 13(3): 196	昆虫分类学报 13（3）：196（图）	Li F. S. & Yang J. K.
914	Psyllidae		Cacopsylla		Cacopsylla babylonica		Cacopsylla babylonica Li et Yang	1991													4♂♂3♂♂	Yunnan Province, Baoshan City, Changning County	24.83	99.61	1981-04-25		Entomotaxonomia 13(3): 196	昆虫分类学报 13（3）：196（图）	Li F. S. & Yang J. K.
915	Psyllidae		Cacopsylla		Cacopsylla babylonica		Cacopsylla babylonica Li et Yang	1991													49♂♂45♀♀	Guizhou Province, Guiyang City, Huaxi District	26.41	106.67	1981-05-22,1981-05-26/1981-05-27,1981-06-09		Entomotaxonomia 13(3): 196	昆虫分类学报 13（3）：196（图）	Li F. S. & Yang J. K.
916	Psyllidae		Cacopsylla		Cacopsylla babylonica		Cacopsylla babylonica Li et Yang	1991													1♂7♀♀	Guizhou Province, Qiannan Buyi and Miao Autonomous Prefecture, Luodian County	25.43	106.75	1981-06-12		Entomotaxonomia 13(3): 196	昆虫分类学报 13（3）：196（图）	Li F. S. & Yang J. K.
917	Psyllidae		Cacopsylla		Cacopsylla babylonica		Cacopsylla babylonica Li et Yang	1991													2♂♂8♀♀	Ningxia Province, Guyuan City	36.02	106.24	1980-07-17		Entomotaxonomia 13(3): 196	昆虫分类学报 13（3）：196（图）	Li F. S. & Yang J. K.
918	Psyllidae		Cacopsylla		Cacopsylla baeoivalvae		Cacopsylla baeoivalvae Li	2005	♀	Gansu Province, Longnan City, Wenxian County, Tielou	32.91	104.47	1980-08-03	CAU													Insect Fauna of Middle-West Qinling Range and South Mountains of Gansu Province. Xingke Yang ed., P177	秦岭西段及甘南地区昆虫杨星科主编177（图）	Li F. S.
919	Psyllidae		Cacopsylla		Cacopsylla baishanzuana		Cacopsylla baishanzuana Li	1995	♂	Zhejiang Province, Lishui City, Qingyuan County, Baishanzu	27.75	119.21	1994-04-21	CAU													Insects of Baishanzu Mountain, Eastern China. Hong Wu ed., P106	华东百山祖昆虫吴鸿主编106（图）	Li F. S.
920	Psyllidae		Cacopsylla		Cacopsylla breviconifera		Cacopsylla breviconifera Li et Yang	1999	♂	Fujian Province, Wuyishan County, Huanggang Mountain	27.87	117.86	1980-06-23	CAU													Fauna of Insects in Fujian Province of China. Bangkan Huang ed., Vol.2: 474	福建昆虫志（第二卷）黄邦侃主编474（图）	Li F. S. & Yang J. K.
921	Psyllidae		Cacopsylla		Cacopsylla brevipunctata		Cacopsylla brevipunctata Li	2005	♂	Gansu Province, Gannan Tibetan Autonomous Prefecture, Yibu County, Lazikou	34.12	103.89	1980-08-12	CAU							9♂♂4♀♀	Gansu Province, Gannan Tibetan Autonomous Prefecture, Yibu County, Lazikou	34.12	103.89	1980-08-12	CAU	Insect Fauna of Middle-West Qinling Range and South Mountains of Gansu Province. Xingke Yang ed., P166	秦岭西段及甘南地区昆虫杨星科主编166（图）	Li F. S.
922	Psyllidae		Cacopsylla		Cacopsylla brevipunctata		Cacopsylla brevipunctata Li	2005													7♂♂3♀♀	Gansu Province, Longnan City, Tanchang County	34.05	104.39	1980-08-10	CAU	Insect Fauna of Middle-West Qinling Range and South Mountains of Gansu Province. Xingke Yang ed., P166	秦岭西段及甘南地区昆虫杨星科主编166（图）	Li F. S.
923	Psyllidae		Cacopsylla		Cacopsylla brevipunctata		Cacopsylla brevipunctata Li	2005													1♂1♀	Shanxi Province, Jincheng City, Qinshui County, Zhongtiao Mountain	35.35	112.15	1981-08-14	CAU	Insect Fauna of Middle-West Qinling Range and South Mountains of Gansu Province. Xingke Yang ed., P166	秦岭西段及甘南地区昆虫杨星科主编166（图）	Li F. S.
924	Psyllidae		Cacopsylla		Cacopsylla brevipunctata		Cacopsylla brevipunctata Li	2005													1♀	Shaanxi Province, Xianyang City, Wugong County	34.26	108.20	1981-05-26	CAU	Insect Fauna of Middle-West Qinling Range and South Mountains of Gansu Province. Xingke Yang ed., P166	秦岭西段及甘南地区昆虫杨星科主编166（图）	Li F. S.
925	Psyllidae		Cacopsylla		Cacopsylla breviverticis		Cacopsylla breviverticis Li	1990	♂	Ningxia Province, Guyuan City, Longde County, Shanhe Town	35.51	106.14	1986-07-10	CAU	♀	Ningxia Province, Guyuan City, Longde County, Shanhe Town	35.51	106.14	1986-07-10	CAU	24♂♂37♀♀	Ningxia Province, Guyuan City, Longde County, Shanhe Town	35.51	106.14	1986-07-10	CAU	Entomotaxonomia 12(3-4): 213	昆虫分类学报 12（3-4）：213（图）	Li F. S.
926	Psyllidae		Cacopsylla		Cacopsylla breviverticis		Cacopsylla breviverticis Li	1990													7♂♂11♀♀	Ningxia Province, Guyuan City, Longde County, Shanhe Town	35.51	106.14	1986-07-10		Entomotaxonomia 12(3-4): 213	昆虫分类学报 12（3-4）：213（图）	Li F. S.
927	Psyllidae		Cacopsylla		Cacopsylla breviverticis		Cacopsylla breviverticis Li	1990													5♂♂17♀♀	Inner Mongolia Province, Bayan Nur City, Urad Front Banner, Wula Mountain	40.70	109.41	1978-07-14/1978-07-15		Entomotaxonomia 12(3-4): 213	昆虫分类学报 12（3-4）：213（图）	Li F. S.
928	Psyllidae		Cacopsylla		Cacopsylla breviverticis		Cacopsylla breviverticis Li	1990													2♂♂2♀♀	Inner Mongolia Province, Bayan Nur City, Urad Front Banner, Wula Mountain	40.74	108.64	1981-07-07		Entomotaxonomia 12(3-4): 213	昆虫分类学报 12（3-4）：213（图）	Li F. S.
929	Psyllidae		Cacopsylla		Cacopsylla breviverticis		Cacopsylla breviverticis Li	1990													9♂♂7♀♀	Gansu Province, Longnan City, Wenxian County, Tielou	32.91	104.47	1980-08-03		Entomotaxonomia 12(3-4): 213	昆虫分类学报 12（3-4）：213（图）	Li F. S.
930	Psyllidae		Cacopsylla		Cacopsylla breviverticis		Cacopsylla breviverticis Li	1990													1♂	Sichuan Province, Tibetan Qiang Autonomous Prefecture of Ngawa, Jiuzhaigou County, Nanping Town, Jiuzhaigou	33.31	103.66	1980-08-04		Entomotaxonomia 12(3-4): 213	昆虫分类学报 12（3-4）：213（图）	Li F. S.
931	Psyllidae		Cacopsylla		Cacopsylla campylodroma		Cacopsylla campylodroma Li et Yang	1992	♂	Sichuan Province, Tibetan Qiang Autonomous Prefecture of Ngawa, Hongyuan County	32.79	102.54	1983-08-26	IZAS	♀	Sichuan Province, Tibetan Qiang Autonomous Prefecture of Ngawa, Hongyuan County	32.79	102.54	1983-08-26	IZAS	9♂♂8♀♀	Sichuan Province, Tibetan Qiang Autonomous Prefecture of Ngawa, Hongyuan County	32.79	102.54	1983-08-26	IZAS	Insects of The Hengduan Mountains Region. Shixiang Chen ed., Vol.1: 339	横断山昆虫陈世骧主编1：339（图）	Li F. S. & Yang J. K.
932	Psyllidae		Cacopsylla		Cacopsylla ciliensis		Cacopsylla ciliensis Li	1993	♂	Hunan Province, Zhangjiajie City, Cili County, Suoxiyu	29.35	110.56	1985-10-14	CAU													Insects of Wuling Mountains Area Southwestern China. Fusheng Huang ed., P133	西南武陵山地区昆虫黄复生主编133（图）	Li F. S.
933	Psyllidae		Cacopsylla		Cacopsylla citrinimaculata		Cacopsylla citrinimaculata Li	2005	♀	Gansu Province, Gannan Tibetan Autonomous Prefecture, Yibu County, Lazikou	34.12	103.89	1980-08-12	CAU													Insect Fauna of Middle-West Qinling Range and South Mountains of Gansu Province. Xingke Yang ed., P185	泰岭西段及甘南地区昆虫杨星科主编185（图）	Li F. S.
934	Psyllidae		Cacopsylla		Cacopsylla clausenisuga		Cacopsylla clausenisuga Li et Yang	1991	♂	Guangxi Province, Bwzswz City, Tianlin County, Langping Town	24.48	106.36	1982-05-28	CAU	♀	Guangxi Province, Bwzswz City, Tianlin County, Langping Town	24.48	106.36	1982-05-28	CAU	10♂♂7♀♀	Guangxi Province, Bwzswz City, Tianlin County, Langping Town	24.28	106.61	1982-05-28		Entomotaxonomia 13(3): 200	昆虫分类学报 13（3）：200（图）	Li F. S. & Yang J. K.
935	Psyllidae		Cacopsylla		Cacopsylla clausenisuga		Cacopsylla clausenisuga Li et Yang	1991													3♀♀	Guangxi Province, Bwzswz City, Tianlin County, Langping Town	24.28	106.61	1982-05-03		Entomotaxonomia 13(3): 200	昆虫分类学报 13（3）：200（图）	Li F. S. & Yang J. K.
936	Psyllidae		Cacopsylla		Cacopsylla clausenisuga		Cacopsylla clausenisuga Li et Yang	1991													4♂♂11♀♀	Guangxi Province, Chongzuo City, Longzhou County, Nongang Nature Reserve	22.47	106.96	1982-05-18		Entomotaxonomia 13(3): 200	昆虫分类学报 13（3）：200（图）	Li F. S. & Yang J. K.
937	Psyllidae		Cacopsylla		Cacopsylla clausenisuga		Cacopsylla clausenisuga Li et Yang	1991													1♀	Guangxi Province, Chongzuo City, Ningming County, Longrui	22.36	107.10	1984-05-24		Entomotaxonomia 13(3): 200	昆虫分类学报 13（3）：200（图）	Li F. S. & Yang J. K.
938	Psyllidae		Cacopsylla		Cacopsylla clausenisuga		Cacopsylla clausenisuga Li et Yang	1991													1♂	Guizhou Province, Qiannan Buyi and Miao Autonomous Prefecture, Longli County	26.45	106.98	1981-06-08		Entomotaxonomia 13(3): 200	昆虫分类学报 13（3）：200（图）	Li F. S. & Yang J. K.
939	Psyllidae		Cacopsylla		Cacopsylla clausenisuga		Cacopsylla clausenisuga Li et Yang	1991													8♂♂6♀♀	Guizhou Province, Tongren City, Jiangkou County, Fanjing Mountain	27.84	108.77	1988-08-12		Entomotaxonomia 13(3): 200	昆虫分类学报 13（3）：200（图）	Li F. S. & Yang J. K.
940	Psyllidae		Cacopsylla		Cacopsylla clausenisuga		Cacopsylla clausenisuga Li et Yang	1991													2♂♂	Fujian Province, Quanzhou City, Dehua County, Shuikou Town	25.70	118.45	1974-11-13		Entomotaxonomia 13(3): 200	昆虫分类学报 13（3）：200（图）	Li F. S. & Yang J. K.
941	Psyllidae		Cacopsylla		Cacopsylla clausenisuga		Cacopsylla clausenisuga Li et Yang	1991													1♂	Hainan Province, Ledong County, Jianfengling	18.72	108.90	1974-12-16		Entomotaxonomia 13(3): 200	昆虫分类学报 13（3）：200（图）	Li F. S. & Yang J. K.
942	Psyllidae		Cacopsylla		Cacopsylla clausenisuga		Cacopsylla clausenisuga Li et Yang	1991													1♀	Guangxi Province, Chongzuo City, Longzhou County	22.34	106.85	1982-05-23	CAU	Entomotaxonomia 13(3): 200	昆虫分类学报 13（3）：200（图）	Li F. S. & Yang J. K.
943	Psyllidae		Cacopsylla		Cacopsylla curtiantenna		Cacopsylla curtiantenna Li	2005	♀	Gansu Province, Gannan Tibetan Autonomous Prefecture, Zhuoni County, Ajina	34.61	103.16	1980-08-14	CAU													Insect Fauna of Middle-West Qinling Range and South Mountains of Gansu Province. Xingke Yang ed., P165	秦岭西段及甘南地区昆虫杨星科主编165（图）	Li F. S.
944	Psyllidae		Cacopsylla		Cacopsylla curvaturirubra		Cacopsylla curvaturirubra Li et Yang	1992	♂	Yunnan Province, Dali Bai Autonomous Prefecture, Dali City, Diancang Mountain	25.65	100.11	1971-06-19	NWAFU	♀	Yunnan Province, Dali Bai Autonomous Prefecture, Dali City, Diancang Mountain	25.65	100.11	1971-06-19	NWAFU							Insects of The Hengduan Mountains Region. Shixiang Chen ed., Vol.1: 349	横断山昆虫陈世骧主编1：349（图）	Li F. S. & Yang J. K.
945	Psyllidae		Cacopsylla		Cacopsylla flavisalicis		Cacopsylla flavisalicis Li et Yang	1992	♂	Sichuan Province, Tibetan Qiang Autonomous Prefecture of Ngawa, Jiuzhaigou County, Nanping Town, Jiuzhaigou	33.31	103.66	1980-08-04	CAU							2♂♂	Sichuan Province, Tibetan Qiang Autonomous Prefecture of Ngawa, Jiuzhaigou County, Nanping Town, Jiuzhaigou	33.31	103.66	1980-08-04	CAU	Insects of The Hengduan Mountains Region. Shixiang Chen ed., Vol.1: 347	横断山昆虫陈世骧主编1：347（图）	Li F. S. & Yang J. K.
946	Psyllidae		Cacopsylla		Cacopsylla flexicaudata		Cacopsylla flexicaudata Li et Yang	1992	♀	Yunnan Province, Diqing Tibetan Autonomous Prefecture, Zhongdian County, Gezan Town	27.83	99.72	1981-08-04	IZAS							1♀	Yunnan Province, Diqing Tibetan Autonomous Prefecture, Zhongdian County, Gezan Town	27.83	99.72	1981-08-04	IZAS	Insects of The Hengduan Mountains Region. Shixiang Chen ed., Vol.1: 341	横断山昆虫陈世骧主编1：341（图）	Li F. S. & Yang J. K.
947	Psyllidae		Cacopsylla		Cacopsylla fluctimaculata		Cacopsylla fluctimaculata Li	2005	♂	Gansu Province, Longnan City, Kangxian County, Jincaiyu	33.32	105.60	1980-07-29	CAU							34♂♂20♀♀	Gansu Province, Longnan City, Kangxian County, Jincaiyu	33.32	105.60	1980-07-29	CAU	Insect Fauna of Middle-West Qinling Range and South Mountains of Gansu Province. Xingke Yang ed., P167	秦岭西段及甘南地区昆虫杨星科主编167（图）	Li F. S.
948	Psyllidae		Cacopsylla		Cacopsylla fluctimaculata		Cacopsylla fluctimaculata Li	2005													8♂♂9♀♀	Gansu Province, Longnan City, Wenxian County, Tielou	32.91	104.47	1980-08-03	CAU	Insect Fauna of Middle-West Qinling Range and South Mountains of Gansu Province. Xingke Yang ed., P167	秦岭西段及甘南地区昆虫杨星科主编167（图）	Li F. S.
949	Psyllidae		Cacopsylla		Cacopsylla fluctimaculata		Cacopsylla fluctimaculata Li	2005													5♂♂4♀♀	Gansu Province, Longnan City, Wenxian County, Gaolou Mountain	33.05	104.69	1980-08-07	CAU	Insect Fauna of Middle-West Qinling Range and South Mountains of Gansu Province. Xingke Yang ed., P167	秦岭西段及甘南地区昆虫杨星科主编167（图）	Li F. S.
950	Psyllidae		Cacopsylla		Cacopsylla fluctimaculata		Cacopsylla fluctimaculata Li	2005													1♂ 8♀♀	Gansu Province, Gannan Tibetan Autonomous Prefecture, Yibu County, Lazikou	34.12	103.89	1980-08-12	CAU	Insect Fauna of Middle-West Qinling Range and South Mountains of Gansu Province. Xingke Yang ed., P167	秦岭西段及甘南地区昆虫杨星科主编167（图）	Li F. S.
951	Psyllidae		Cacopsylla		Cacopsylla fluctimaculata		Cacopsylla fluctimaculata Li	2005													1♀	Gansu Province, Gannan Tibetan Autonomous Prefecture, Zhuoni County, Ajina	34.61	103.16	1980-08-14	CAU	Insect Fauna of Middle-West Qinling Range and South Mountains of Gansu Province. Xingke Yang ed., P167	秦岭西段及甘南地区昆虫杨星科主编167（图）	Li F. S.
952	Psyllidae		Cacopsylla		Cacopsylla fluctimaculata		Cacopsylla fluctimaculata Li	2005													2♂♂2♀♀	Gansu Province, Longnan City, Tanchang County	34.05	104.39	1980-08-10	CAU	Insect Fauna of Middle-West Qinling Range and South Mountains of Gansu Province. Xingke Yang ed., P167	秦岭西段及甘南地区昆虫杨星科主编167（图）	Li F. S.
953	Psyllidae		Cacopsylla		Cacopsylla fluctimaculata		Cacopsylla fluctimaculata Li	2005													1♂2♀♀	Sichuan Province, Tibetan Qiang Autonomous Prefecture of Ngawa, Jiuzhaigou County, Nanping Town, Jiuzhaigou	33.31	103.66	1980-08-04	CAU	Insect Fauna of Middle-West Qinling Range and South Mountains of Gansu Province. Xingke Yang ed., P167	秦岭西段及甘南地区昆虫杨星科主编167（图）	Li F. S.
954	Psyllidae		Cacopsylla		Cacopsylla foliprominens		Cacopsylla foliprominens Li	2005	♂	Gansu Province, Gannan Tibetan Autonomous Prefecture, Lintan County	34.69	103.35	1980-08-13	CAU							14♂♂16♀♀	Gansu Province, Gannan Tibetan Autonomous Prefecture, Lintan County	34.69	103.35	1980-08-13	CAU	Insect Fauna of Middle-West Qinling Range and South Mountains of Gansu Province. Xingke Yang ed., P169	秦岭西段及甘南地区昆虫杨星科主编169（图）	Li F. S.
955	Psyllidae		Cacopsylla		Cacopsylla foliprominens		Cacopsylla foliprominens Li	2005													4♂♂2♀♀	Gansu Province, Gannan Tibetan Autonomous Prefecture, Lintan County	34.69	103.35	1980-08-15	CAU	Insect Fauna of Middle-West Qinling Range and South Mountains of Gansu Province. Xingke Yang ed., P169	秦岭西段及甘南地区昆虫杨星科主编169（图）	Li F. S.
956	Psyllidae		Cacopsylla		Cacopsylla forcipisalicis		Cacopsylla forcipisalicis Li et Yang	1992	♂	Sichuan Province, Tibetan Qiang Autonomous Prefecture of Ngawa, Jiuzhaigou County, Nanping Town, Jiuzhaigou	33.31	103.66	1980-08-04	CAU	♀	Sichuan Province, Tibetan Qiang Autonomous Prefecture of Ngawa, Jiuzhaigou County, Nanping Town, Jiuzhaigou	33.31	103.66	1980-08-04	CAU	4♂♂8♀♀	Sichuan Province, Tibetan Qiang Autonomous Prefecture of Ngawa, Jiuzhaigou County, Nanping Town, Jiuzhaigou	33.31	103.66	1980-08-04	CAU	Insects of The Hengduan Mountains Region. Shixiang Chen ed., Vol.1: 331	横断山昆虫陈世骧主编1：331（图）	Li F. S. & Yang J. K.
957	Psyllidae		Cacopsylla		Cacopsylla gansalicis		Cacopsylla gansalicis Li	2005	♀	Gansu Province, Gannan Tibetan Autonomous Prefecture, Lintan County	34.69	103.35	1980-08-13	CAU													Insect Fauna of Middle-West Qinling Range and South Mountains of Gansu Province. Xingke Yang ed., P170	秦岭西段及甘南地区昆虫杨星科主编170（图）	Li F. S.
958	Psyllidae		Cacopsylla		Cacopsylla gracilenta		Cacopsylla gracilenta Li	1990	♂	Shanxi Province, Lvliang City, Wenshui County, Guandi Mountain	37.51	112.07	1981-08-02	CAU	♀	Shanxi Province, Lvliang City, Wenshui County, Guandi Mountain	37.51	112.07	1981-08-02	CAU	54♂♂71♀♀	Shanxi Province, Lvliang City, Wenshui County, Guandi Mountain	37.51	112.07	1981-08-02/1981-08-04		Entomotaxonomia 12(3-4): 212	昆虫分类学报 12（3-4）：212（图）	Li F. S.
959	Psyllidae		Cacopsylla		Cacopsylla gracilenta		Cacopsylla gracilenta Li	1990													1♂2♀♀	Shanxi Province, Lvliang City, Wenshui County, Guandi Mountain	37.51	112.07	1964-08/1987-09-13		Entomotaxonomia 12(3-4): 212	昆虫分类学报 12（3-4）：212（图）	Li F. S.
960	Psyllidae		Cacopsylla		Cacopsylla gracilenta		Cacopsylla gracilenta Li	1990													1♂6♀♀	Shanxi Province, Jizhong City, Jiexiu County, Xueling	36.88	111.95	1981-08-05		Entomotaxonomia 12(3-4): 212	昆虫分类学报 12（3-4）：212（图）	Li F. S.
961	Psyllidae		Cacopsylla		Cacopsylla gracilenta		Cacopsylla gracilenta Li	1990													1♂2♀♀	Shanxi Province, Jizhong City, Jiexiu County, Mianshan	36.88	111.95	1981-07-28		Entomotaxonomia 12(3-4): 212	昆虫分类学报 12（3-4）：212（图）	Li F. S.
962	Psyllidae		Cacopsylla		Cacopsylla gracilenta		Cacopsylla gracilenta Li	1990													2♂♂7♀♀	Shanxi Province, Xinzhou City, Wutai Mountain, Nanshan Temple	38.98	113.58	1981-07-23		Entomotaxonomia 12(3-4): 212	昆虫分类学报 12（3-4）：212（图）	Li F. S.
963	Psyllidae		Cacopsylla		Cacopsylla gracilenta		Cacopsylla gracilenta Li	1990													13♂♂16♀♀	Ningxia Province, Guyuan City, Longde County, Huangchao	35.62	106.13	1980-07-16		Entomotaxonomia 12(3-4): 212	昆虫分类学报 12（3-4）：212（图）	Li F. S.
964	Psyllidae		Cacopsylla		Cacopsylla gracilenta		Cacopsylla gracilenta Li	1990													14♂♂6♀♀	Ningxia Province, Guyuan City, Longde County, Shanhe Town	35.51	106.14	1980-07-16		Entomotaxonomia 12(3-4): 212	昆虫分类学报 12（3-4）：212（图）	Li F. S.
965	Psyllidae		Cacopsylla		Cacopsylla gracilenta		Cacopsylla gracilenta Li	1990													9♂♂16♀♀	Ningxia Province, Guyuan City, Jingyuan County, Liupan Mountain, Erlong River	35.48	106.31	1980-07-14/1980-07-17		Entomotaxonomia 12(3-4): 212	昆虫分类学报 12（3-4）：212（图）	Li F. S.
966	Psyllidae		Cacopsylla		Cacopsylla gracilenta		Cacopsylla gracilenta Li	1990													2♂♂5♀♀	Ningxia Province, Guyuan City, Huangmao Mountain	35.97	106.32	1980-07-18		Entomotaxonomia 12(3-4): 212	昆虫分类学报 12（3-4）：212（图）	Li F. S.
967	Psyllidae		Cacopsylla		Cacopsylla gracilenta		Cacopsylla gracilenta Li	1990													1♂	Ningxia Province, Wuzhong City, Tongxin County, Majiahe	37.19	105.80	1980-07-19		Entomotaxonomia 12(3-4): 212	昆虫分类学报 12（3-4）：212（图）	Li F. S.
968	Psyllidae		Cacopsylla		Cacopsylla gracilenta		Cacopsylla gracilenta Li	1990													3♂♂5♀♀	Ningxia Province, Guyuan City, Jingyuan County	35.50	106.33	1980-07-15		Entomotaxonomia 12(3-4): 212	昆虫分类学报 12（3-4）：212（图）	Li F. S.
969	Psyllidae		Cacopsylla		Cacopsylla gracilenta		Cacopsylla gracilenta Li	1990													15♂♂8♀♀	Gansu Province, Gannan Tibetan Autonomous Prefecture, Yibu County, Lazikou	34.12	103.89	1980-08-12		Entomotaxonomia 12(3-4): 212	昆虫分类学报 12（3-4）：212（图）	Li F. S.
970	Psyllidae		Cacopsylla		Cacopsylla gracilenta		Cacopsylla gracilenta Li	1990													18♂♂13♀♀	Gansu Province, Gannan Tibetan Autonomous Prefecture, Zhuoni County, Ganbuta	34.59	103.51	1980-08-14/1980-08-16		Entomotaxonomia 12(3-4): 212	昆虫分类学报 12（3-4）：212（图）	Li F. S.
971	Psyllidae		Cacopsylla		Cacopsylla gracilenta		Cacopsylla gracilenta Li	1990														Gansu Province, Gannan Tibetan Autonomous Prefecture, Zhuoni County, Ajina	34.61	103.16			Entomotaxonomia 12(3-4): 212	昆虫分类学报 12（3-4）：212（图）	Li F. S.
972	Psyllidae		Cacopsylla		Cacopsylla gracilenta		Cacopsylla gracilenta Li	1990														Gansu Province, Gannan Tibetan Autonomous Prefecture, Zhuoni County, Kaerqin Town, Liubasi Village	34.59	103.51			Entomotaxonomia 12(3-4): 212	昆虫分类学报 12（3-4）：212（图）	Li F. S.
973	Psyllidae		Cacopsylla		Cacopsylla gracilenta		Cacopsylla gracilenta Li	1990													2♂♂1♀	Gansu Province, Gannan Tibetan Autonomous Prefecture, Lintan County	34.69	103.35	1980-08-13		Entomotaxonomia 12(3-4): 212	昆虫分类学报 12（3-4）：212（图）	Li F. S.
974	Psyllidae		Cacopsylla		Cacopsylla gracilenta		Cacopsylla gracilenta Li	1990													2♂♂	Gansu Province, Longnan City, Wudu County, Micang Mountain	33.49	105.09	1980-08-01		Entomotaxonomia 12(3-4): 212	昆虫分类学报 12（3-4）：212（图）	Li F. S.
975	Psyllidae		Cacopsylla		Cacopsylla gracilenta		Cacopsylla gracilenta Li	1990													1♀	Gansu Province, Lanzhou City, Yuzhong County, Xinglong Mountain	35.80	104.06	1980-08-20		Entomotaxonomia 12(3-4): 212	昆虫分类学报 12（3-4）：212（图）	Li F. S.
976	Psyllidae		Cacopsylla		Cacopsylla gracilenta		Cacopsylla gracilenta Li	1990													1♂	Sichuan Province, Tibetan Qiang Autonomous Prefecture of Ngawa, Jiuzhaigou County, Nanping Town, Jiuzhaigou	33.31	103.66	1980-08-04		Entomotaxonomia 12(3-4): 212	昆虫分类学报 12（3-4）：212（图）	Li F. S.
977	Psyllidae		Cacopsylla		Cacopsylla gracilenta		Cacopsylla gracilenta Li	1990													2♂♂4♀♀	Inner Mongolia Province, Ulanqab City, Liangcheng County, Manhan Mountain	40.66	112.31	1978-07-02	CAU	Entomotaxonomia 12(3-4): 212	昆虫分类学报 12（3-4）：212（图）	Li F. S.
978	Psyllidae		Cacopsylla		Cacopsylla guangxihederae		Cacopsylla guangxihederae Li et Yang	1991	♂	Guangxi Province, Laibin City, Jinxiu County, Dayao Mountain	24.13	110.19	1982-06-13	CAU	♀	Guangxi Province, Laibin City, Jinxiu County, Dayao Mountain	24.13	110.19	1982-06-13	CAU	7♂♂6♀♀	Guangxi Province, Laibin City, Jinxiu County, Dayao Mountain	24.13	110.19	1982-06-13	CAU	Entomotaxonomia 13(3): 197	昆虫分类学报 13（3）：197（图）	Li F. S. & Yang J. K.
979	Psyllidae		Cacopsylla		Cacopsylla hederisuga		Cacopsylla hederisuga Li et Yang	1991	♂	Guangxi Province, Laibin City, Jinxiu County	24.13	110.19	1982-06-13	CAU	♀	Guangxi Province, Laibin City, Jinxiu County	24.13	110.19	1982-06-13	CAU	2♂♂1♀	Guangxi Province, Laibin City, Jinxiu County	24.13	110.19	1982-06-13	CAU	Entomotaxonomia 13(3): 199	昆虫分类学报 13（3）：199（图）	Li F. S. & Yang J. K.
980	Psyllidae		Cacopsylla		Cacopsylla huanggangnica		Cacopsylla huanggangnica Li et Yang	1999	♂	Fujian Province, Wuyishan County, Huanggang Mountain	27.87	117.86	1980-06-23	CAU													Fauna of Insects in Fujian Province of China. Bangkan Huang ed., Vol.2: 474	福建昆虫志（第二卷）黄邦侃主编474（图）	Li F. S. & Yang J. K.
981	Psyllidae		Cacopsylla		Cacopsylla hyalinonemae		Cacopsylla hyalinonemae Li et Yang	1989	♀	Shaanxi Province, Weinan City, Huayin County, Hua Mountain	34.51	110.09	1962-08-22	CAU													Entomotaxonomia 11(1-2): 70	昆虫分类学报 11（1-2）：70（图）	Li F. S. & Yang J. K.
982	Psyllidae		Cacopsylla		Cacopsylla laricis		Cacopsylla laricis Li	1997	♂	Hubei Province, Yichang City, Xingshan County, Longmenhe Village	31.35	110.51	1994-09-12	CAU							2♂♂1♀	Hubei Province, Yichang City, Xingshan County, Longmenhe Village	31.35	110.51	1994-09-12	CAU	Insects of Three Gorge Reservoir of Yangtze River. Xingke Yang ed., Vol.1: 357	长江三峡库区昆虫（上） 杨星科主编 357（图）	Li F. S.
983	Psyllidae		Cacopsylla		Cacopsylla laricola		Cacopsylla laricola Li	1990	♂	Inner Mongolia Province, Hohhot City, Tumd Left Banner, Daqing Mountain	40.70	111.00	1978-07-13	CAU	♀	Inner Mongolia Province, Hohhot City, Tumd Left Banner, Daqing Mountain	40.70	111.00	1978-07-13	CAU	2♂♂1♀	Hebei Province, Chengde City, Xinglong County, Wuling Mountain	40.61	117.48	1973-07-27		Insects of Three Gorge Reservoir of Yangtze River. Xingke Yang ed., Vol.1: 357	长江三峡库区昆虫（上） 杨星科主编 357（图）	Li F. S.
984	Psyllidae		Cacopsylla		Cacopsylla laricola		Cacopsylla laricola Li	1990													6♂♂7♀♀	Shanxi Province, Lvliang City, Wenshui County, Guandi Mountain	37.51	112.07	1981-07-02/1981-07-04		Insects of Three Gorge Reservoir of Yangtze River. Xingke Yang ed., Vol.1: 357	长江三峡库区昆虫（上） 杨星科主编 357（图）	Li F. S.
985	Psyllidae		Cacopsylla		Cacopsylla laricola		Cacopsylla laricola Li	1990													1♂	Gansu Province, Gannan Tibetan Autonomous Prefecture, Zhuoni County, Kaerqin Town, Liubasi Village	34.59	103.51	1980-08-15		Insects of Three Gorge Reservoir of Yangtze River. Xingke Yang ed., Vol.1: 357	长江三峡库区昆虫（上） 杨星科主编 357（图）	Li F. S.
986	Psyllidae		Cacopsylla		Cacopsylla laricola		Cacopsylla laricola Li	1990													17♂♂7♀♀	Inner Mongolia Province, Hohhot City, Tumd Left Banner, Daqing Mountain	40.72	111.16	1978-07-13	CAU	Insects of Three Gorge Reservoir of Yangtze River. Xingke Yang ed., Vol.1: 357	长江三峡库区昆虫（上） 杨星科主编 357（图）	Li F. S.
987	Psyllidae		Cacopsylla		Cacopsylla lembodes		Cacopsylla lembodes Li	2005	♀	Shaanxi Province, Qinling Mountain	33.37	106.26	1962-08-17	CAU							1♀	Shaanxi Province, Qinling Mountain	33.77	108.48	1962-08-17	CAU	Insect Fauna of Middle-West Qinling Range and South Mountains of Gansu Province. Xingke Yang ed., P187	秦岭西段及甘南地区昆虫杨星科主编187（图）	Li F. S.
988	Psyllidae		Cacopsylla		Cacopsylla liangheiensis		Cacopsylla liangheiensis Li	2005	♂	Gansu Province, Longnan City, Kangxian County, Lianghe Town	33.12	105.92	1980-07-30	CAU							12♂♂13♀♀	Gansu Province, Longnan City, Kangxian County, Lianghe Town	33.32	105.60	1980-07-30	CAU	Insect Fauna of Middle-West Qinling Range and South Mountains of Gansu Province. Xingke Yang ed., P189	秦岭西段及甘南地区昆虫杨星科主编189（图）	Li F. S.
989	Psyllidae		Cacopsylla		Cacopsylla licina		Cacopsylla licina Li et Yang	1999	♂	Fujian Province, Wuyishan County, Wuyi Mountain, Sangang	27.75	117.68	1980-06-13	CAU	♀	Fujian Province, Nanping City, Wuyishan County, Wuyi Mountain, Sangang	27.75	117.68	1980-06-13	CAU							Fauna of Insects in Fujian Province of China. Bangkan Huang ed., Vol.2: 473	福建昆虫志（第二卷）黄邦侃主编473（图）	Li F. S. & Yang J. K.
990	Psyllidae		Cacopsylla		Cacopsylla longicornis		Cacopsylla longicornis Li et Yang	1992	♂	Sichuan Province, Tibetan Autonomous Prefecture of Garzê, Kangding County, Gongga Mountain	29.59	101.88	1982-09-02	IZAS	♀	Sichuan Province, Tibetan Autonomous Prefecture of Garzê, Kangding County, Gongga Mountain	29.59	101.88	1982-09-02	IZAS	70♂♂62♀♀	Sichuan Province, Tibetan Autonomous Prefecture of Garzê, Kangding County, Gongga Mountain	29.59	101.88	1983-08-08		Insects of The Hengduan Mountains Region. Shixiang Chen ed., Vol.1: 340	横断山昆虫陈世骧主编1：340（图）	Li F. S. & Yang J. K.
991	Psyllidae		Cacopsylla		Cacopsylla longicornis		Cacopsylla longicornis Li et Yang	1992													59♂♂54♀♀	Sichuan Province, Tibetan Autonomous Prefecture of Garzê, Kangding County, Gongga Mountain	29.59	101.88	1982-09-02		Insects of The Hengduan Mountains Region. Shixiang Chen ed., Vol.1: 340	横断山昆虫陈世骧主编1：340（图）	Li F. S. & Yang J. K.
992	Psyllidae		Cacopsylla		Cacopsylla longicornis		Cacopsylla longicornis Li et Yang	1992													11♂♂8♀♀	Sichuan Province, Wolong, Sanshenggou	30.88	102.98	1983-08-08		Insects of The Hengduan Mountains Region. Shixiang Chen ed., Vol.1: 340	横断山昆虫陈世骧主编1：340（图）	Li F. S. & Yang J. K.
993	Psyllidae		Cacopsylla		Cacopsylla loriformis		Cacopsylla loriformis Li	2005	♀	Gansu Province, Gannan Tibetan Autonomous Prefecture, Yibu County, Lazikou	34.12	103.89	1980-08-12	CAU													Insect Fauna of Middle-West Qinling Range and South Mountains of Gansu Province. Xingke Yang ed., P186	秦岭西段及甘南地区昆虫杨星科主编186（图）	Li F. S.
994	Psyllidae		Cacopsylla		Cacopsylla macrogena		Cacopsylla macrogena Li	2006	♀	Guizhou Province, Tongren City, Fanjing Mountain	27.84	108.77	2001-07-29	CAU													Insects from Fanjingshan landscape. Zizhong Li&Daochao Jin eds., P202	梵净山景观昆虫李子忠、金道超主编202（图）	Li F. S.
995	Psyllidae		Cacopsylla		Cacopsylla mamillata		Cacopsylla mamillata Li et Yang	1989	♂	Shaanxi Province, Baoji City, Fengxian County	33.91	106.52	1979-06-14	CAU	♀	Shaanxi Province, Baoji City, Fengxian County	33.91	106.52	1979-06-14	CAU	1♂	Shaanxi Province, Qinling Mountain	33.77	108.48	1980-05-08		Entomotaxonomia 11(1-2): 66	昆虫分类学报 11（1-2）：66（图）	Li F. S. & Yang J. K.
996	Psyllidae		Cacopsylla		Cacopsylla mamillata		Cacopsylla mamillata Li et Yang	1989													10♀♀	Shaanxi Province, Baoji City, Fengxian County	33.91	106.52	1979-06-14	NWAFU CAU	Entomotaxonomia 11(1-2): 66	昆虫分类学报 11（1-2）：66（图）	Li F. S. & Yang J. K.
997	Psyllidae		Cacopsylla		Cacopsylla nigrimarginalis		Cacopsylla nigrimarginalis Li et Yang	1999	♂	Fujian Province, Wuyishan County, Wuyi Mountain, Sangang	27.75	117.68	1986-06-27	CAU	♀	Fujian Province, Nanping City, Wuyishan County, Wuyi Mountain, Sangang	27.75	117.68	1986-06-27	CAU	2♂♂	Fujian Province, Nanping City, Wuyishan County, Wuyi Mountain, Sangang	27.75	117.68	1986-06-27	CAU	Fauna of Insects in Fujian Province of China. Bangkan Huang ed., Vol.2: 472	福建昆虫志（第二卷）黄邦侃主编472（图）	Li F. S. & Yang J. K.
998	Psyllidae		Cacopsylla		Cacopsylla oculata		Cacopsylla oculata Li et Yang	1992	♂	Shanxi Province, Lvliang City, Wenshui County, Guandi Mountain	37.51	112.07	1981-08-03	CAU	♀	Shanxi Province, Lvliang City, Wenshui County, Guandi Mountain	37.51	112.07	1981-08-03	CAU	5♂♂10♀♀	Sichuan Province, Tibetan Qiang Autonomous Prefecture of Ngawa, Jiuzhaigou County, Nanping Town, Jiuzhaigou	33.31	103.66	1980-08-04		Insects of The Hengduan Mountains Region. Shixiang Chen ed., Vol.1: 332	横断山昆虫陈世骧主编1：332（图）	Li F. S. & Yang J. K.
999	Psyllidae		Cacopsylla		Cacopsylla oculata		Cacopsylla oculata Li et Yang	1992													1♂1♀	Tibet Province, Nyingchi City, Bomê County, Zhamu Town	29.85	95.78	1978-07-22		Insects of The Hengduan Mountains Region. Shixiang Chen ed., Vol.1: 332	横断山昆虫陈世骧主编1：332（图）	Li F. S. & Yang J. K.
1000	Psyllidae		Cacopsylla		Cacopsylla oculata		Cacopsylla oculata Li et Yang	1992													1♂1♀	Tibet Province, Nyingchi City, Bomê County, Jieda	30.26	95.35	1978-07-13/1978-07-19		Insects of The Hengduan Mountains Region. Shixiang Chen ed., Vol.1: 332	横断山昆虫陈世骧主编1：332（图）	Li F. S. & Yang J. K.
1001	Psyllidae		Cacopsylla		Cacopsylla oculata		Cacopsylla oculata Li et Yang	1992													2♂♂	Tibet Province, Nyingchi City, Bayi District, Lulang Town	29.73	94.73	1978-06-10		Insects of The Hengduan Mountains Region. Shixiang Chen ed., Vol.1: 332	横断山昆虫陈世骧主编1：332（图）	Li F. S. & Yang J. K.
1002	Psyllidae		Cacopsylla		Cacopsylla oculata		Cacopsylla oculata Li et Yang	1992													14♂♂11♀♀	Shanxi Province, Lvliang City, Wenshui County, Guandi Mountain	37.51	112.07	1981-08-03		Insects of The Hengduan Mountains Region. Shixiang Chen ed., Vol.1: 332	横断山昆虫陈世骧主编1：332（图）	Li F. S. & Yang J. K.
1003	Psyllidae		Cacopsylla		Cacopsylla oculata		Cacopsylla oculata Li et Yang	1992													1♀	Shanxi Province, Lvliang City, Wenshui County, Guandi Mountain	37.51	112.07	1981-08-02		Insects of The Hengduan Mountains Region. Shixiang Chen ed., Vol.1: 332	横断山昆虫陈世骧主编1：332（图）	Li F. S. & Yang J. K.
1004	Psyllidae		Cacopsylla		Cacopsylla oculata		Cacopsylla oculata Li et Yang	1992													7♂♂2♀♀	Shanxi Province, Lvliang City, Wenshui County, Guandi Mountain	37.51	112.07	1981-08-04		Insects of The Hengduan Mountains Region. Shixiang Chen ed., Vol.1: 332	横断山昆虫陈世骧主编1：332（图）	Li F. S. & Yang J. K.
1005	Psyllidae		Cacopsylla		Cacopsylla oculata		Cacopsylla oculata Li et Yang	1992													1♀	Shanxi Province, Datong City, Hunyuan County, Heng Mountain	39.66	113.73	1981-08		Insects of The Hengduan Mountains Region. Shixiang Chen ed., Vol.1: 332	横断山昆虫陈世骧主编1：332（图）	Li F. S. & Yang J. K.
1006	Psyllidae		Cacopsylla		Cacopsylla oculata		Cacopsylla oculata Li et Yang	1992													16♂♂21♀♀	Hebei Province, Xinzhou City, Wutai County, Wutai Mountain	38.94	113.52	1981-07-22		Insects of The Hengduan Mountains Region. Shixiang Chen ed., Vol.1: 332	横断山昆虫陈世骧主编1：332（图）	Li F. S. & Yang J. K.
1007	Psyllidae		Cacopsylla		Cacopsylla oculata		Cacopsylla oculata Li et Yang	1992													2♂♂2♀♀	Ningxia Province, Guyuan City, Jingyuan County, Jingheyuan Town	35.41	106.40	1980-07-13		Insects of The Hengduan Mountains Region. Shixiang Chen ed., Vol.1: 332	横断山昆虫陈世骧主编1：332（图）	Li F. S. & Yang J. K.
1008	Psyllidae		Cacopsylla		Cacopsylla oculata		Cacopsylla oculata Li et Yang	1992													1♀	Ningxia Province, Guyuan City, Longde County, Liupan Mountain	35.66	106.18	1980-07-14		Insects of The Hengduan Mountains Region. Shixiang Chen ed., Vol.1: 332	横断山昆虫陈世骧主编1：332（图）	Li F. S. & Yang J. K.
1009	Psyllidae		Cacopsylla		Cacopsylla oculata		Cacopsylla oculata Li et Yang	1992													1♀	Ningxia Province, Guyuan City, Longde County, Shanhe Town	35.51	106.14	1980-07-16		Insects of The Hengduan Mountains Region. Shixiang Chen ed., Vol.1: 332	横断山昆虫陈世骧主编1：332（图）	Li F. S. & Yang J. K.
1010	Psyllidae		Cacopsylla		Cacopsylla oculata		Cacopsylla oculata Li et Yang	1992													3♂♂7♀♀	Gansu Province, Longnan City, Wudu County, Micang Mountain	33.49	105.09	1980-08-01		Insects of The Hengduan Mountains Region. Shixiang Chen ed., Vol.1: 332	横断山昆虫陈世骧主编1：332（图）	Li F. S. & Yang J. K.
1011	Psyllidae		Cacopsylla		Cacopsylla oculata		Cacopsylla oculata Li et Yang	1992													1♂6♀♀	Gansu Province, Gannan Tibetan Autonomous Prefecture, Yibu County, Lazikou	34.12	103.89	1980-08-12		Insects of The Hengduan Mountains Region. Shixiang Chen ed., Vol.1: 332	横断山昆虫陈世骧主编1：332（图）	Li F. S. & Yang J. K.
1012	Psyllidae		Cacopsylla		Cacopsylla oculata		Cacopsylla oculata Li et Yang	1992													1♂2♀♀	Gansu Province, Gannan Tibetan Autonomous Prefecture, Lintan County	34.69	103.35	1980-08-13	CAU	Insects of The Hengduan Mountains Region. Shixiang Chen ed., Vol.1: 332	横断山昆虫陈世骧主编1：332（图）	Li F. S. & Yang J. K.
1013	Psyllidae		Cacopsylla		Cacopsylla palaris		Cacopsylla palaris Li et Yang	1992	♂	Sichuan Province, Wolong, Sanshenggou	30.88	102.98	1982-07-08	IZAS	♀	Sichuan Province, Wolong, Sanshenggou	30.88	102.98	1982-07-08	IZAS	1♂	Sichuan Province, Tibetan Autonomous Prefecture of Garzê, Kangding County, West Slope of Gongga Mountain	29.59	101.88	1982-09-02	IZAS	Insects of The Hengduan Mountains Region. Shixiang Chen ed., Vol.1: 342	横断山昆虫陈世骧主编1：342（图）	Li F. S. & Yang J. K.
1014	Psyllidae		Cacopsylla		Cacopsylla phymatophora		Cacopsylla phymatophora Li	1990	♂	Inner Mongolia Province, Hailar District, Honghuaerji	48.28	119.99	1986-08-20	CAU							1♀	Inner Mongolia Province, Hulun Buir City, Hailar District, Honghuaerji	48.28	119.99	1986-08-20	CAU	Entomotaxonomia 12(3-4): 215	昆虫分类学报 12（3-4）：215（图）	Li F. S.
1015	Psyllidae		Cacopsylla		Cacopsylla platyodicra		Cacopsylla platyodicra Li	2005	♀	Gansu Province, Longnan City, Wenxian County, Gaolou Mountain	33.05	104.69	1980-08-07	CAU													Insect Fauna of Middle-West Qinling Range and South Mountains of Gansu Province. Xingke Yang ed., P182	秦岭西段及甘南地区昆虫杨星科主编182（图）	Li F. S.
1016	Psyllidae		Cacopsylla		Cacopsylla prona		Cacopsylla prona Li et Yang	1992	♂	Sichuan Province, Tibetan Qiang Autonomous Prefecture of Ngawa, Jiuzhaigou County, Nanping Town, Jiuzhaigou	33.31	103.66	1980-08-04	CAU	♀	Sichuan Province, Tibetan Qiang Autonomous Prefecture of Ngawa, Jiuzhaigou County, Nanping Town, Jiuzhaigou	33.31	103.66	1980-08-04	CAU	14♂♂10♀♀	Sichuan Province, Tibetan Qiang Autonomous Prefecture of Ngawa, Jiuzhaigou County, Nanping Town, Jiuzhaigou	33.31	103.66	1980-08-04		Insects of The Hengduan Mountains Region. Shixiang Chen ed., Vol.1: 337	横断山昆虫陈世骧主编1：337（图）	Li F. S. & Yang J. K.
1017	Psyllidae		Cacopsylla		Cacopsylla prona		Cacopsylla prona Li et Yang	1992													4♂♂4♀♀	Ningxia Province, Guyuan City, Longde County, Shanhe Town	35.51	106.14	1980-07-16		Insects of The Hengduan Mountains Region. Shixiang Chen ed., Vol.1: 337	横断山昆虫陈世骧主编1：337（图）	Li F. S. & Yang J. K.
1018	Psyllidae		Cacopsylla		Cacopsylla prona		Cacopsylla prona Li et Yang	1992													2♀♀	Ningxia Province, Guyuan City, Longde County, Liupan Mountain	35.66	106.18	1980-07-14		Insects of The Hengduan Mountains Region. Shixiang Chen ed., Vol.1: 337	横断山昆虫陈世骧主编1：337（图）	Li F. S. & Yang J. K.
1019	Psyllidae		Cacopsylla		Cacopsylla prona		Cacopsylla prona Li et Yang	1992													3♂♂1♀	Ningxia Province, Guyuan City, Longde County, Liupan Mountain	35.66	106.18	1980-07-17		Insects of The Hengduan Mountains Region. Shixiang Chen ed., Vol.1: 337	横断山昆虫陈世骧主编1：337（图）	Li F. S. & Yang J. K.
1020	Psyllidae		Cacopsylla		Cacopsylla prona		Cacopsylla prona Li et Yang	1992													3♂♂7♀♀	Ningxia Province, Guyuan City, Longde County, Huangchao	35.62	106.13	1980-07-16		Insects of The Hengduan Mountains Region. Shixiang Chen ed., Vol.1: 337	横断山昆虫陈世骧主编1：337（图）	Li F. S. & Yang J. K.
1021	Psyllidae		Cacopsylla		Cacopsylla prona		Cacopsylla prona Li et Yang	1992													5♂♂4♀♀	Ningxia Province, Guyuan City, Huangmao Mountain	36.01	106.24	1980-07-18		Insects of The Hengduan Mountains Region. Shixiang Chen ed., Vol.1: 337	横断山昆虫陈世骧主编1：337（图）	Li F. S. & Yang J. K.
1022	Psyllidae		Cacopsylla		Cacopsylla prona		Cacopsylla prona Li et Yang	1992													1♀	Ningxia Province, Guyuan City, Jingyuan County	35.50	106.33	1980-07-15		Insects of The Hengduan Mountains Region. Shixiang Chen ed., Vol.1: 337	横断山昆虫陈世骧主编1：337（图）	Li F. S. & Yang J. K.
1023	Psyllidae		Cacopsylla		Cacopsylla prona		Cacopsylla prona Li et Yang	1992													2♂♂3♀♀	Ningxia Province, Guyuan City, Jingyuan County	35.50	106.33	1980-07-13		Insects of The Hengduan Mountains Region. Shixiang Chen ed., Vol.1: 337	横断山昆虫陈世骧主编1：337（图）	Li F. S. & Yang J. K.
1024	Psyllidae		Cacopsylla		Cacopsylla prona		Cacopsylla prona Li et Yang	1992													8♂♂12♀♀	Ningxia Province, Guyuan City, Jingyuan County, Jingheyuan Town	35.41	106.40	1980-07-13		Insects of The Hengduan Mountains Region. Shixiang Chen ed., Vol.1: 337	横断山昆虫陈世骧主编1：337（图）	Li F. S. & Yang J. K.
1025	Psyllidae		Cacopsylla		Cacopsylla prona		Cacopsylla prona Li et Yang	1992													10♂♂14♀♀	Gansu Province, Gannan Tibetan Autonomous Prefecture, Yibu County, Lazikou	34.12	103.89	1980-08-12		Insects of The Hengduan Mountains Region. Shixiang Chen ed., Vol.1: 337	横断山昆虫陈世骧主编1：337（图）	Li F. S. & Yang J. K.
1026	Psyllidae		Cacopsylla		Cacopsylla prona		Cacopsylla prona Li et Yang	1992													13♂♂7♀♀	Gansu Province, Longnan City, Wudu County, Micang Mountain	33.49	105.09	1980-08-01		Insects of The Hengduan Mountains Region. Shixiang Chen ed., Vol.1: 337	横断山昆虫陈世骧主编1：337（图）	Li F. S. & Yang J. K.
1027	Psyllidae		Cacopsylla		Cacopsylla prona		Cacopsylla prona Li et Yang	1992													7♂♂7♀♀	Gansu Province, Gannan Tibetan Autonomous Prefecture, Zhuoni County, Ajina	34.59	103.51	1980-08-14		Insects of The Hengduan Mountains Region. Shixiang Chen ed., Vol.1: 337	横断山昆虫陈世骧主编1：337（图）	Li F. S. & Yang J. K.
1028	Psyllidae		Cacopsylla		Cacopsylla prona		Cacopsylla prona Li et Yang	1992													1♀	Gansu Province, Gannan Tibetan Autonomous Prefecture, Zhuoni County, Kaerqin Town, Liubasi Village	34.59	103.51	1980-08-15		Insects of The Hengduan Mountains Region. Shixiang Chen ed., Vol.1: 337	横断山昆虫陈世骧主编1：337（图）	Li F. S. & Yang J. K.
1029	Psyllidae		Cacopsylla		Cacopsylla prona		Cacopsylla prona Li et Yang	1992													2♂♂1♀	Gansu Province, Gannan Tibetan Autonomous Prefecture, Lintan County	34.69	103.35	1980-08-13		Insects of The Hengduan Mountains Region. Shixiang Chen ed., Vol.1: 337	横断山昆虫陈世骧主编1：337（图）	Li F. S. & Yang J. K.
1030	Psyllidae		Cacopsylla		Cacopsylla prona		Cacopsylla prona Li et Yang	1992													1♀	Gansu Province, Gannan Tibetan Autonomous Prefecture, Yibu County, Lazikou	34.12	103.89	1980-08-12		Insects of The Hengduan Mountains Region. Shixiang Chen ed., Vol.1: 337	横断山昆虫陈世骧主编1：337（图）	Li F. S. & Yang J. K.
1031	Psyllidae		Cacopsylla		Cacopsylla prona		Cacopsylla prona Li et Yang	1992													3♂♂	Gansu Province, Gannan Tibetan Autonomous Prefecture, Zhuoni County, Ajina	34.61	103.16	1980-08-14		Insects of The Hengduan Mountains Region. Shixiang Chen ed., Vol.1: 337	横断山昆虫陈世骧主编1：337（图）	Li F. S. & Yang J. K.
1032	Psyllidae		Cacopsylla		Cacopsylla prona		Cacopsylla prona Li et Yang	1992													35♂♂53♀♀	Shanxi Province, Lvliang City, Wenshui County, Guandi Mountain	37.51	112.07	1981-08-02/1981-08-04		Insects of The Hengduan Mountains Region. Shixiang Chen ed., Vol.1: 337	横断山昆虫陈世骧主编1：337（图）	Li F. S. & Yang J. K.
1033	Psyllidae		Cacopsylla		Cacopsylla prona		Cacopsylla prona Li et Yang	1992													22♂♂12♀♀	Shanxi Province, Jizhong City, Jiexiu County, Mianshan	36.88	111.95	1981-07-28		Insects of The Hengduan Mountains Region. Shixiang Chen ed., Vol.1: 337	横断山昆虫陈世骧主编1：337（图）	Li F. S. & Yang J. K.
1034	Psyllidae		Cacopsylla		Cacopsylla prona		Cacopsylla prona Li et Yang	1992													2♂♂	Shanxi Province, Jizhong City, Jiexiu County, Mianshan Town, Xingdi Village	36.88	111.95	1981-07-27		Insects of The Hengduan Mountains Region. Shixiang Chen ed., Vol.1: 337	横断山昆虫陈世骧主编1：337（图）	Li F. S. & Yang J. K.
1035	Psyllidae		Cacopsylla		Cacopsylla prona		Cacopsylla prona Li et Yang	1992													3♂♂	Shanxi Province, Lvliang City, Lishi District, Xuegongling	37.36	111.52	1981-08-05		Insects of The Hengduan Mountains Region. Shixiang Chen ed., Vol.1: 337	横断山昆虫陈世骧主编1：337（图）	Li F. S. & Yang J. K.
1036	Psyllidae		Cacopsylla		Cacopsylla prona		Cacopsylla prona Li et Yang	1992													9♂♂13♀♀	Shanxi Province, Xinzhou City, Wutai Mountain, Nanshan Temple	38.98	113.58	1981-07-23	CAU	Insects of The Hengduan Mountains Region. Shixiang Chen ed., Vol.1: 337	横断山昆虫陈世骧主编1：337（图）	Li F. S. & Yang J. K.
1037	Psyllidae		Cacopsylla		Cacopsylla qinlingielaeagnae		Cacopsylla qinlingielaeagnae Li	2005	♂	Shaanxi Province, Qinling Mountain	33.37	106.26	1980-10-01	CAU							12♂♂12♀♀	Shaanxi Province, Qinling Mountain	33.77	108.48	1980-10-01	CAU	Insect Fauna of Middle-West Qinling Range and South Mountains of Gansu Province. Xingke Yang ed., P175	秦岭西段及甘南地区昆虫杨星科主编175（图）	Li F. S.
1038	Psyllidae		Cacopsylla		Cacopsylla qinlingielaeagnae		Cacopsylla qinlingielaeagnae Li	2005													1♂	Shaanxi Province, Hanzhong City, Liuba County, Miaotaizi	33.69	106.86	1973-10-15	CAU	Insect Fauna of Middle-West Qinling Range and South Mountains of Gansu Province. Xingke Yang ed., P175	秦岭西段及甘南地区昆虫杨星科主编175（图）	Li F. S.
1039	Psyllidae		Cacopsylla		Cacopsylla qinlingielaeagnae		Cacopsylla qinlingielaeagnae Li	2005													1♂3♀♀	Shaanxi Province, Weinan City, Heyang County	35.24	110.15	1982-05-19	CAU	Insect Fauna of Middle-West Qinling Range and South Mountains of Gansu Province. Xingke Yang ed., P175	秦岭西段及甘南地区昆虫杨星科主编175（图）	Li F. S.
1040	Psyllidae		Cacopsylla		Cacopsylla qinlingielaeagnae		Cacopsylla qinlingielaeagnae Li	2005													1♀	Shaanxi Province, Taibai Mountain, Haoping Temple	34.09	107.67	1982-07-18	CAU	Insect Fauna of Middle-West Qinling Range and South Mountains of Gansu Province. Xingke Yang ed., P175	秦岭西段及甘南地区昆虫杨星科主编175（图）	Li F. S.
1041	Psyllidae		Cacopsylla		Cacopsylla qinlingielaeagnae		Cacopsylla qinlingielaeagnae Li	2005													2♀♀	Shaanxi Province, Taibai Mountain, Luotuo Temple	34.06	107.70	1983-05-30	CAU	Insect Fauna of Middle-West Qinling Range and South Mountains of Gansu Province. Xingke Yang ed., P175	秦岭西段及甘南地区昆虫杨星科主编175（图）	Li F. S.
1042	Psyllidae		Cacopsylla		Cacopsylla qinlingielaeagnae		Cacopsylla qinlingielaeagnae Li	2005													1♀	Shaanxi Province, Taibai Mountain, Dadian	34.06	107.82	1982-05-28	CAU	Insect Fauna of Middle-West Qinling Range and South Mountains of Gansu Province. Xingke Yang ed., P175	秦岭西段及甘南地区昆虫杨星科主编175（图）	Li F. S.
1043	Psyllidae		Cacopsylla		Cacopsylla qinlingielaeagnae		Cacopsylla qinlingielaeagnae Li	2005													1♀	Shaanxi Province, Taibai Mountain, Shangbaiyun	34.06	107.82	1983-06-07	CAU	Insect Fauna of Middle-West Qinling Range and South Mountains of Gansu Province. Xingke Yang ed., P175	秦岭西段及甘南地区昆虫杨星科主编175（图）	Li F. S.
1044	Psyllidae		Cacopsylla		Cacopsylla quadratisalicis		Cacopsylla quadratisalicis Li et Yang	1992	♂	Sichuan Province, Tibetan Qiang Autonomous Prefecture of Ngawa, Jiuzhaigou County, Nanping Town, Jiuzhaigou	33.31	103.66	1980-08-04	CAU	♀	Sichuan Province, Tibetan Qiang Autonomous Prefecture of Ngawa, Jiuzhaigou County, Nanping Town, Jiuzhaigou	33.31	103.66	1980-08-04	CAU	2♂♂2♀♀	Sichuan Province, Tibetan Qiang Autonomous Prefecture of Ngawa, Jiuzhaigou County, Nanping Town, Jiuzhaigou	33.31	103.66	1980-08-04	CAU	Insects of The Hengduan Mountains Region. Shixiang Chen ed., Vol.1: 348	横断山昆虫陈世骧主编1：348（图）	Li F. S. & Yang J. K.
1045	Psyllidae		Cacopsylla		Cacopsylla rhombiani		Cacopsylla rhombiani Li et Yang	1992	♂	Sichuan Province, Tibetan Qiang Autonomous Prefecture of Ngawa, Jiuzhaigou County, Nanping Town, Jiuzhaigou	33.31	103.66	1980-08-04	CAU		Sichuan Province, Tibetan Qiang Autonomous Prefecture of Ngawa, Jiuzhaigou County, Nanping Town, Jiuzhaigou	33.31	103.66	1980-08-04	CAU	4♂♂11♀♀	Sichuan Province, Tibetan Qiang Autonomous Prefecture of Ngawa, Jiuzhaigou County, Nanping Town, Jiuzhaigou	33.31	103.66	1980-08-04	CAU	Insects of The Hengduan Mountains Region. Shixiang Chen ed., Vol.1: 345	横断山昆虫陈世骧主编1：345（图）	Li F. S. & Yang J. K.
1046	Psyllidae		Cacopsylla		Cacopsylla scalpellipelliforma		Cacopsylla scalpellipelliforma Li	1990	♂	Shanxi Province, Jincheng City, Qinshui County, Zhongtiao Mountain	35.45	111.97	1984-08-14	CAU	♀	Shanxi Province, Jincheng City, Qinshui County, Zhongtiao Mountain	35.45	111.97	1984-08-14	CAU	56♂♂61♀♀	Shanxi Province, Jincheng City, Qinshui County, Zhongtiao Mountain	35.45	111.97	1984-08-14		Entomotaxonomia 12(3-4): 209	昆虫分类学报 12（3-4）：209（图）	Li F. S.
1047	Psyllidae		Cacopsylla		Cacopsylla scalpellipelliforma		Cacopsylla scalpellipelliforma Li	1990													1♂3♀♀	Shanxi Province, Lvliang City, Wenshui County, Guandi Mountain	37.51	112.07	1962-08-11		Entomotaxonomia 12(3-4): 209	昆虫分类学报 12（3-4）：209（图）	Li F. S.
1048	Psyllidae		Cacopsylla		Cacopsylla scalpellipelliforma		Cacopsylla scalpellipelliforma Li	1990													21♂♂32♀♀	Inner Mongolia Province, Hohhot City, Tumd Left Banner	40.73	111.16	1978-08-23		Entomotaxonomia 12(3-4): 209	昆虫分类学报 12（3-4）：209（图）	Li F. S.
1049	Psyllidae		Cacopsylla		Cacopsylla scalpellipelliforma		Cacopsylla scalpellipelliforma Li	1990													12♂♂14♀♀	Inner Mongolia Province, Bayan Nur City, Urad Front Banner, Wula Mountain	40.74	108.64	1980-08-07		Entomotaxonomia 12(3-4): 209	昆虫分类学报 12（3-4）：209（图）	Li F. S.
1050	Psyllidae		Cacopsylla		Cacopsylla scalpellipelliforma		Cacopsylla scalpellipelliforma Li	1990													1♂1♀	Jilin Province, Baishan City, Hunjiang District	41.94	126.42	1983-08-02		Entomotaxonomia 12(3-4): 209	昆虫分类学报 12（3-4）：209（图）	Li F. S.
1051	Psyllidae		Cacopsylla		Cacopsylla scalpellipelliforma		Cacopsylla scalpellipelliforma Li	1990													12♂♂17♀♀	Jilin Province, Tonghua City	41.73	125.94	1983-07-31		Entomotaxonomia 12(3-4): 209	昆虫分类学报 12（3-4）：209（图）	Li F. S.
1052	Psyllidae		Cacopsylla		Cacopsylla scalpellipelliforma		Cacopsylla scalpellipelliforma Li	1990													2♀♀	Jilin Province, Tonghua City, Tonghua County, Guosong Town, Liudaogou Village	42.17	125.92	1983-08-04		Entomotaxonomia 12(3-4): 209	昆虫分类学报 12（3-4）：209（图）	Li F. S.
1053	Psyllidae		Cacopsylla		Cacopsylla scalpellipelliforma		Cacopsylla scalpellipelliforma Li	1990													14♂♂10♀♀	Heilongjiang Province, Harbin City	45.80	126.54	1986-09-01		Entomotaxonomia 12(3-4): 209	昆虫分类学报 12（3-4）：209（图）	Li F. S.
1054	Psyllidae		Cacopsylla		Cacopsylla scalpellipelliforma		Cacopsylla scalpellipelliforma Li	1990													1♂1♀	Heilongjiang Province, Jiamusi City, Siban Mountain	47.55	133.11	1985-08-12	CAU	Entomotaxonomia 12(3-4): 209	昆虫分类学报 12（3-4）：209（图）	Li F. S.
1055	Psyllidae		Cacopsylla		Cacopsylla septentrionalis	Cacopsylla xibuensis	Cacopsylla septentrionalis Li et Yang	1992	♂	Sichuan Province, Tibetan Qiang Autonomous Prefecture of Ngawa, Jiuzhaigou County, Nanping Town, Jiuzhaigou	33.31	103.66	1980-08-04	CAU	♀	Sichuan Province, Tibetan Qiang Autonomous Prefecture of Ngawa, Jiuzhaigou County, Nanping Town, Jiuzhaigou	33.31	103.66	1980-08-04	CAU	2♂♂8♀♀	Sichuan Province, Tibetan Qiang Autonomous Prefecture of Ngawa, Jiuzhaigou County, Nanping Town, Jiuzhaigou	33.31	103.66	1980-08-04		Insects of The Hengduan Mountains Region. Shixiang Chen ed., Vol.1: 336	横断山昆虫陈世骧主编1：336（图）	Li F. S. & Yang J. K.
1056	Psyllidae		Cacopsylla		Cacopsylla septentrionalis	Cacopsylla xibuensis	Cacopsylla septentrionalis Li et Yang	1992													33♂♂26♀♀	Ningxia Province, Guyuan City, Longde County, Liupan Mountain	35.66	106.18	1980-07-14		Insects of The Hengduan Mountains Region. Shixiang Chen ed., Vol.1: 336	横断山昆虫陈世骧主编1：336（图）	Li F. S. & Yang J. K.
1057	Psyllidae		Cacopsylla		Cacopsylla septentrionalis	Cacopsylla xibuensis	Cacopsylla septentrionalis Li et Yang	1992													8♂♂11♀♀	Gansu Province, Longnan City, Kangxian County	33.33	105.61	1980-07-29		Insects of The Hengduan Mountains Region. Shixiang Chen ed., Vol.1: 336	横断山昆虫陈世骧主编1：336（图）	Li F. S. & Yang J. K.
1058	Psyllidae		Cacopsylla		Cacopsylla septentrionalis	Cacopsylla xibuensis	Cacopsylla septentrionalis Li et Yang	1992													19♂♂19♀♀	Gansu Province, Longnan City, Wenxian County, Gaolou Mountain	33.05	104.69	1980-08-07		Insects of The Hengduan Mountains Region. Shixiang Chen ed., Vol.1: 336	横断山昆虫陈世骧主编1：336（图）	Li F. S. & Yang J. K.
1059	Psyllidae		Cacopsylla		Cacopsylla septentrionalis	Cacopsylla xibuensis	Cacopsylla septentrionalis Li et Yang	1992													1♂4♀♀	Gansu Province, Gannan Tibetan Autonomous Prefecture, Yibu County, Lazikou	34.12	103.89	1980-08-12		Insects of The Hengduan Mountains Region. Shixiang Chen ed., Vol.1: 336	横断山昆虫陈世骧主编1：336（图）	Li F. S. & Yang J. K.
1060	Psyllidae		Cacopsylla		Cacopsylla septentrionalis	Cacopsylla xibuensis	Cacopsylla septentrionalis Li et Yang	1992													1♂2♀♀	Gansu Province, Longnan City, Tanchang County	34.05	104.39	1980-08-11		Insects of The Hengduan Mountains Region. Shixiang Chen ed., Vol.1: 336	横断山昆虫陈世骧主编1：336（图）	Li F. S. & Yang J. K.
1061	Psyllidae		Cacopsylla		Cacopsylla septentrionalis	Cacopsylla xibuensis	Cacopsylla septentrionalis Li et Yang	1992													1♂	Gansu Province, Gannan Tibetan Autonomous Prefecture, Zhuoni County, Kaerqin Town, Liubasi Village	34.59	103.51	1980-08-15		Insects of The Hengduan Mountains Region. Shixiang Chen ed., Vol.1: 336	横断山昆虫陈世骧主编1：336（图）	Li F. S. & Yang J. K.
1062	Psyllidae		Cacopsylla		Cacopsylla septentrionalis	Cacopsylla xibuensis	Cacopsylla septentrionalis Li et Yang	1992													1♀	Gansu Province, Longnan City, Wudu County, Micang Mountain	33.49	105.09	1980-08-01		Insects of The Hengduan Mountains Region. Shixiang Chen ed., Vol.1: 336	横断山昆虫陈世骧主编1：336（图）	Li F. S. & Yang J. K.
1063	Psyllidae		Cacopsylla		Cacopsylla septentrionalis	Cacopsylla xibuensis	Cacopsylla septentrionalis Li et Yang	1992													57♂♂66♀♀	Shanxi Province, Jincheng City, Qinshui County, Zhongtiao Mountain	35.35	112.15	1981-08-14		Insects of The Hengduan Mountains Region. Shixiang Chen ed., Vol.1: 336	横断山昆虫陈世骧主编1：336（图）	Li F. S. & Yang J. K.
1064	Psyllidae		Cacopsylla		Cacopsylla septentrionalis	Cacopsylla xibuensis	Cacopsylla septentrionalis Li et Yang	1992													2♂♂	Shanxi Province, Jizhong City, Jiexiu County, Mianshan	36.88	111.95	1981-07-28		Insects of The Hengduan Mountains Region. Shixiang Chen ed., Vol.1: 336	横断山昆虫陈世骧主编1：336（图）	Li F. S. & Yang J. K.
1065	Psyllidae		Cacopsylla		Cacopsylla septentrionalis	Cacopsylla xibuensis	Cacopsylla septentrionalis Li et Yang	1992													3♂♂4♀♀	Shanxi Province, Xinzhou City, Wutai Mountain, Nanshan Temple	38.98	113.58	1981-07-23		Insects of The Hengduan Mountains Region. Shixiang Chen ed., Vol.1: 336	横断山昆虫陈世骧主编1：336（图）	Li F. S. & Yang J. K.
1066	Psyllidae		Cacopsylla		Cacopsylla septentrionalis	Cacopsylla xibuensis	Cacopsylla septentrionalis Li et Yang	1992													2♂♂2♀♀	Shanxi Province, Lvliang City, Wenshui County, Guandi Mountain	37.51	112.07	1981-08-02/1981-08-04		Insects of The Hengduan Mountains Region. Shixiang Chen ed., Vol.1: 336	横断山昆虫陈世骧主编1：336（图）	Li F. S. & Yang J. K.
1067	Psyllidae		Cacopsylla		Cacopsylla septentrionalis	Cacopsylla xibuensis	Cacopsylla septentrionalis Li et Yang	1992													4♂♂1♀	Shanxi Province, Lvliang City, Lishi District, Xuegongling	37.36	111.52	1981-08-05		Insects of The Hengduan Mountains Region. Shixiang Chen ed., Vol.1: 336	横断山昆虫陈世骧主编1：336（图）	Li F. S. & Yang J. K.
1068	Psyllidae		Cacopsylla		Cacopsylla septentrionalis	Cacopsylla xibuensis	Cacopsylla septentrionalis Li et Yang	1992													1♀	Shanxi Province, Datong City, Hunyuan County, Heng Mountain	39.66	113.73	1981-08-09		Insects of The Hengduan Mountains Region. Shixiang Chen ed., Vol.1: 336	横断山昆虫陈世骧主编1：336（图）	Li F. S. & Yang J. K.
1069	Psyllidae		Cacopsylla		Cacopsylla septentrionalis	Cacopsylla xibuensis	Cacopsylla septentrionalis Li et Yang	1992													60♂♂58♀♀	Shaanxi Province, Hanzhong City, Nanzheng County	33.00	106.94	1985-07-23		Insects of The Hengduan Mountains Region. Shixiang Chen ed., Vol.1: 336	横断山昆虫陈世骧主编1：336（图）	Li F. S. & Yang J. K.
1070	Psyllidae		Cacopsylla		Cacopsylla septentrionalis	Cacopsylla xibuensis	Cacopsylla septentrionalis Li et Yang	1992													1♂2♀♀	Shaanxi Province, Hanzhong City, Zhenba County	32.54	107.90	1985-07-22	CAU	Insects of The Hengduan Mountains Region. Shixiang Chen ed., Vol.1: 336	横断山昆虫陈世骧主编1：336（图）	Li F. S. & Yang J. K.
1071	Psyllidae		Cacopsylla		Cacopsylla serpentina		Cacopsylla serpentina Li et Yang	1992	♂	Sichuan Province, Tibetan Qiang Autonomous Prefecture of Ngawa, Jiuzhaigou County, Nanping Town, Jiuzhaigou	33.31	103.66	1980-08-04	CAU	♀	Sichuan Province, Tibetan Qiang Autonomous Prefecture of Ngawa, Jiuzhaigou County, Nanping Town, Jiuzhaigou	33.31	103.66	1980-08-04	CAU	3♂♂2♀♀	Sichuan Province, Tibetan Qiang Autonomous Prefecture of Ngawa, Jiuzhaigou County, Nanping Town, Jiuzhaigou	33.31	103.66	1980-08-04	CAU	Insects of The Hengduan Mountains Region. Shixiang Chen ed., Vol.1: 335	横断山昆虫陈世骧主编1：335（图）	Li F. S. & Yang J. K.
1072	Psyllidae		Cacopsylla		Cacopsylla sextuplex		Cacopsylla sextuplex Li	2005	♀	Gansu Province, Longnan City, Wenxian County, Gaolou Mountain	33.05	104.69	1980-08-07	CAU							1♀	Gansu Province, Longnan City, Wenxian County, Gaolou Mountain	33.05	104.69	1980-08-07	CAU	Insect Fauna of Middle-West Qinling Range and South Mountains of Gansu Province. Xingke Yang ed., P184	秦岭西段及甘南地区昆虫杨星科主编184（图）	Li F. S.
1073	Psyllidae		Cacopsylla		Cacopsylla shaanxirubra		Cacopsylla shaanxirubra Li et Yang	1989	♂	Shaanxi Province, Hanzhong City, Foping County	33.52	107.99	1985-07-16	CAU	♀	Shaanxi Province, Hanzhong City, Foping County	33.52	107.99	1985-07-16	CAU	2♂♂3♀♀	Shaanxi Province, Hanzhong City, Foping County	33.52	107.99	1985-07-16	NWAFU CAU	Entomotaxonomia 11(1-2): 62	昆虫分类学报 11（1-2）：62（图）	Li F. S. & Yang J. K.
1074	Psyllidae		Cacopsylla		Cacopsylla shaanxirubra		Cacopsylla shaanxirubra Li et Yang	1989													1♂3♀♀	Shaanxi Province, Taibai Mountain, Haoping Temple	34.09	107.67	1982-06-03		Entomotaxonomia 11(1-2): 62	昆虫分类学报 11（1-2）：62（图）	Li F. S. & Yang J. K.
1075	Psyllidae		Cacopsylla		Cacopsylla shaanxirubra		Cacopsylla shaanxirubra Li et Yang	1989													1♀	Shaanxi Province, Xi'an City, Zhouzhi County, Louguantai	34.05	108.33	1979-06-10		Entomotaxonomia 11(1-2): 62	昆虫分类学报 11（1-2）：62（图）	Li F. S. & Yang J. K.
1076	Psyllidae		Cacopsylla		Cacopsylla shaanxirubra		Cacopsylla shaanxirubra Li et Yang	1989													1♀	Shaanxi Province, Xi'an City, Zhouzhi County, Louguantai	34.05	108.33	1962-08-17		Entomotaxonomia 11(1-2): 62	昆虫分类学报 11（1-2）：62（图）	Li F. S. & Yang J. K.
1077	Psyllidae		Cacopsylla		Cacopsylla shaanxirubra		Cacopsylla shaanxirubra Li et Yang	1989													3♂♂	Shaanxi Province, Weinan City, Huayin County, Hua Mountain	34.51	110.09	1956-06-19		Entomotaxonomia 11(1-2): 62	昆虫分类学报 11（1-2）：62（图）	Li F. S. & Yang J. K.
1078	Psyllidae		Cacopsylla		Cacopsylla shaanxirubra		Cacopsylla shaanxirubra Li et Yang	1989													3♂♂	Gansu Province, Longnan City, Kangxian County, Lianghe Town, Jincaiyu	33.32	105.60	1980-06-30	NWAFU CAU	Entomotaxonomia 11(1-2): 62	昆虫分类学报 11（1-2）：62（图）	Li F. S. & Yang J. K.
1079	Psyllidae		Cacopsylla		Cacopsylla sinualisalicis		Cacopsylla sinualisalicis Li	2005	♂	Ningxia Province, Jingyuan County, Liupan Mountain	35.39	106.35	1980-07-14	CAU							23♂♂27♀♀	Ningxia Province, Liupan Mountain	35.39	106.35	1980-07-14	CAU	Insect Fauna of Middle-West Qinling Range and South Mountains of Gansu Province. Xingke Yang ed., P183	秦岭西段及甘南地区昆虫杨星科主编183（图）	Li F. S.
1080	Psyllidae		Cacopsylla		Cacopsylla sinualisalicis		Cacopsylla sinualisalicis Li	2005													21♂♂31♀♀	Ningxia Province, Guyuan City, Jingyuan County, Liupan Mountain, Erlong River	35.48	106.31	1980-07-14	CAU	Insect Fauna of Middle-West Qinling Range and South Mountains of Gansu Province. Xingke Yang ed., P183	秦岭西段及甘南地区昆虫杨星科主编183（图）	Li F. S.
1081	Psyllidae		Cacopsylla		Cacopsylla sinualisalicis		Cacopsylla sinualisalicis Li	2005													4♂♂2♀♀	Shanxi Province, Lvliang City, Wenshui County, Guandi Mountain	37.51	112.07	1981-08-03	CAU	Insect Fauna of Middle-West Qinling Range and South Mountains of Gansu Province. Xingke Yang ed., P183	秦岭西段及甘南地区昆虫杨星科主编183（图）	Li F. S.
1082	Psyllidae		Cacopsylla		Cacopsylla sinualisalicis		Cacopsylla sinualisalicis Li	2005													1♂1♀	Gansu Province, Gannan Tibetan Autonomous Prefecture, Yibu County, Lazikou	34.12	103.89	1980-08-12	CAU	Insect Fauna of Middle-West Qinling Range and South Mountains of Gansu Province. Xingke Yang ed., P183	秦岭西段及甘南地区昆虫杨星科主编183（图）	Li F. S.
1083	Psyllidae		Cacopsylla		Cacopsylla spatiosicuspis		Cacopsylla spatiosicuspis Li	2006	♂	Guizhou Province, Tongren City, Fanjing Mountain	27.84	108.77	2001-07-29	CAU							2♂♂3♀♀	Guizhou Province, Tongren City, Fanjing Mountain	27.84	108.77	2001-07-29	CAU	Insects from Fanjingshan landscape. Zizhong Li&Daochao Jin eds., P200	梵净山景观昆虫李子忠、金道超主编200（图）	Li F. S.
1084	Psyllidae		Cacopsylla		Cacopsylla spinata		Cacopsylla spinata Li	1997	♂	Chongqing City, Wushan County, Liziping	31.07	109.91	1994-09-21	CAU													Insects of Three Gorge Reservoir of Yangtze River. Xingke Yang ed., Vol.1: 358	长江三峡库区昆虫（上）杨星科主编358（图）	Li F. S.
1085	Psyllidae		Cacopsylla		Cacopsylla stylariflavescens		Cacopsylla stylariflavescens Li et Yang	1999	♀	Fujian Province, Wuyishan County, Wuyi Mountain, Sangang	27.75	117.68	1980-06-23	CAU													Fauna of Insects in Fujian Province of China. Bangkan Huang ed., Vol.2: 471	福建昆虫志（第二卷）黄邦侃主编471（图）	Li F. S. & Yang J. K.
1086	Psyllidae		Cacopsylla		Cacopsylla stylatigenibra		Cacopsylla stylatigenibra Li et Yang	1989	♀	Shaanxi Province, Hanzhong City, Foping County	33.52	107.99	1981-05-13	CAU													Entomotaxonomia 11(1-2): 63	昆虫分类学报 11（1-2）：63（图）	Li F. S. & Yang J. K.
1087	Psyllidae		Cacopsylla		Cacopsylla styloidea		Cacopsylla styloidea Li	2005	♀	Gansu Province, Gannan Tibetan Autonomous Prefecture, Yibu County, Lazikou	34.12	103.89	1980-08-12	CAU													Insect Fauna of Middle-West Qinling Range and South Mountains of Gansu Province. Xingke Yang ed., P181	秦岭西段及甘南地区昆虫杨星科主编181（图）	Li F. S.
1088	Psyllidae		Cacopsylla		Cacopsylla sylvestresuga		Cacopsylla sylvestresuga Li	1990	♂	Inner Mongolia Province, Hailar District, Honghuaerji	48.28	119.99	1986-08-23	CAU	♀	Inner Mongolia Province, Hulun Buir City, Hailar District, Honghuaerji	48.28	119.99	1986-08-23	CAU	15♂♂23♀♀	Inner Mongolia Province, Hulun Buir City, Hailar District, Honghuaerji	48.28	119.99	1986-08-23		Entomotaxonomia 12(3-4): 210	昆虫分类学报 12（3-4）：210（图）	Li F. S.
1089	Psyllidae		Cacopsylla		Cacopsylla sylvestresuga		Cacopsylla sylvestresuga Li	1990													22♂♂25♀♀	Inner Mongolia Province, Hulun Buir City, Hailar District, Honghuaerji	48.28	119.99	1986-08-20/1986-08-21	CAU	Entomotaxonomia 12(3-4): 210	昆虫分类学报 12（3-4）：210（图）	Li F. S.
1090	Psyllidae		Cacopsylla		Cacopsylla tewoensis		Cacopsylla tewoensis Li	2005	♀	Gansu Province, Gannan Tibetan Autonomous Prefecture, Yibu County, Lazikou	34.12	103.89	1980-08-12	CAU													Insect Fauna of Middle-West Qinling Range and South Mountains of Gansu Province. Xingke Yang ed., P180	秦岭西段及甘南地区昆虫杨星科主编180（图）	Li F. S.
1091	Psyllidae		Cacopsylla		Cacopsylla ungulatimaculae		Cacopsylla ungulatimaculae Li et Yang	1989	♀	Shaanxi Province, Taibai Mountain, Luotuo Tree	33.99	107.80	1983-06-10	CAU							3♀♀	Shaanxi Province, Taibai Mountain, Luotuo Temple	34.06	107.70	1983-06-10		Entomotaxonomia 12(3-4): 210	昆虫分类学报 12（3-4）：210（图）	Li F. S. & Yang J. K.
1092	Psyllidae		Cacopsylla		Cacopsylla ungulatimaculae		Cacopsylla ungulatimaculae Li et Yang	1989													1♀	Shaanxi Province, Taibai Mountain, Mingwu Temple	34.06	107.82	1983-07-17	NWAFU CAU	Entomotaxonomia 11(1-2): 65	昆虫分类学报 11（1-2）：65（图）	Li F. S. & Yang J. K.
1093	Psyllidae		Cacopsylla		Cacopsylla unipunctata		Cacopsylla unipunctata Li	2005	♂	Gansu Province, Linxia City	35.60	103.21	1980-08-08	CAU													Insect Fauna of Middle-West Qinling Range and South Mountains of Gansu Province. Xingke Yang ed., P178	秦岭西段及甘南地区昆虫杨星科主编178（图）	Li F. S.
1094	Psyllidae		Cacopsylla		Cacopsylla verticillidus		Cacopsylla verticillidus Li et Yang	1989	♂	Shaanxi Province, Qinling Mountain	34.19	106.84	1973-10-13	CAU	♀	Shaanxi Province, Baoji City, Fengxian County, Qinling Station	34.19	106.84	1973-10-13	CAU	10♂♂7♀♀	Shaanxi Province, Baoji City, Fengxian County, Qinling Station	34.19	106.84	1973-10-13		Entomotaxonomia 11(1-2): 61	昆虫分类学报 11（1-2）：61（图）	Li F. S. & Yang J. K.
1095	Psyllidae		Cacopsylla		Cacopsylla verticillidus		Cacopsylla verticillidus Li et Yang	1989													10♂♂16♀♀	Shaanxi Province, Qinling Mountain	33.77	108.48	1973-10-09/1973-10-12		Entomotaxonomia 11(1-2): 61	昆虫分类学报 11（1-2）：61（图）	Li F. S. & Yang J. K.
1096	Psyllidae		Cacopsylla		Cacopsylla verticillidus		Cacopsylla verticillidus Li et Yang	1989													1♀	Shaanxi Province, Weinan City, Huayin County, Hua Mountain	34.51	110.09	1979-07		Entomotaxonomia 11(1-2): 61	昆虫分类学报 11（1-2）：61（图）	Li F. S. & Yang J. K.
1097	Psyllidae		Cacopsylla		Cacopsylla verticillidus		Cacopsylla verticillidus Li et Yang	1989													1♂2♀♀	Shaanxi Province, Taibai Mountain, Haoping Temple	34.09	107.67	1981-08-09/1981-08-14		Entomotaxonomia 11(1-2): 61	昆虫分类学报 11（1-2）：61（图）	Li F. S. & Yang J. K.
1098	Psyllidae		Cacopsylla		Cacopsylla verticillidus		Cacopsylla verticillidus Li et Yang	1989													6♂♂6♀♀	Shaanxi Province, Taibai Mountain	34.06	107.82	1981-11-09	NWAFU CAU	Entomotaxonomia 11(1-2): 61	昆虫分类学报 11（1-2）：61（图）	Li F. S. & Yang J. K.
1099	Psyllidae		Cacopsylla		Cacopsylla wangi		Cacopsylla wangi Li et Yang	1992	♂	Sichuan Province, Tibetan Autonomous Prefecture of Garzê, Kangding County, Gongga Mountain	29.59	101.88	1983-06-08	IZAS	♀	Sichuan Province, Tibetan Autonomous Prefecture of Garzê, Kangding County, Gongga Mountain	29.59	101.88	1983-06-08	IZAS	37♂♂41♀♀	Sichuan Province, Tibetan Autonomous Prefecture of Garzê, Kangding County, Gongga Mountain	29.59	101.88	1983-06-08	IZAS	Insects of The Hengduan Mountains Region. Shixiang Chen ed., Vol.1: 330	横断山昆虫陈世骧主编1：330（图）	Li F. S. & Yang J. K.
1100	Psyllidae		Cacopsylla		Cacopsylla wushanelaeagna		Cacopsylla wushanelaeagna Li	1997	♂	Chongqing City, Wushan County, Liziping	31.07	109.91	1994-09-21	CAU							35♂♂19♀♀	Chongqing City, Wushan County, Liziping	31.07	109.91	1994-09-21	CAU	Insects of Three Gorge Reservoir of Yangtze River. Xingke Yang ed., Vol.1: 356	长江三峡库区昆虫（上）杨星科主编356（图）	Li F. S.
1101	Psyllidae		Cacopsylla		Cacopsylla wuxiana		Cacopsylla wuxiana Li	1997	♀	Chongqing City, Wushan County, Liziping	31.07	109.91	1994-09-21	CAU													Insects of Three Gorge Reservoir of Yangtze River. Xingke Yang ed., Vol.1: 359	长江三峡库区昆虫（上）杨星科主编359（图）	Li F. S.
1102	Psyllidae		Cacopsylla		Cacopsylla wuzhishanana		Cacopsylla wuzhishanana Li	2002	♂	Hainan Province, Wuzhishan County, Wuzhi Mountain	18.78	109.52	1964-05-23	CAU							11♂♂11♀♀	Hainan Province, Wuzhishan County, Wuzhi Mountain	18.78	109.52	1964-05-23	CAU	Forest Insect of Hainan. Fusheng Huang ed., P185	海南森林昆虫黄复生主编185（图）	Li F. S.
1103	Psyllidae		Cacopsylla		Cacopsylla zhangi		Cacopsylla zhangi Li et Yang	1992	♂	Sichuan Province, Tibetan Autonomous Prefecture of Garzê, Kangding County, Gongga Mountain	30.32	101.53	1982-09-02	IZAS	♀	Sichuan Province, Tibetan Autonomous Prefecture of Garzê, Kangding County, West Slope, Gongga Mountain	30.32	101.53	1982-09-02	IZAS	4♂♂10♀♀	Sichuan Province, Tibetan Autonomous Prefecture of Garzê, Kangding County, West Slope of Gongga Mountain	29.59	101.88	1982-09-02	IZAS	Insects of The Hengduan Mountains Region. Shixiang Chen ed., Vol.1: 334	横断山昆虫陈世骧主编1：334（图）	Li F. S. & Yang J. K.
1104	Aradidae		Caecina		Caecina sinica		Caecina sinica Cui, Li & Cai	2008	♂	Tibet Province, Nyingchi City, Medog County, Kabu	29.47	95.45	2005-05-07	CAU													Zootaxa 1727: 44-48	Zootaxa 1727: 44-48	Cui J. X. , Li H. & Cai W. Z.
1105	Psyllidae	Homotomidae	Caenohomotoma	Homotoma	Caenohomotoma altissimae	Homotoma altissimae	Caenohomotoma altissimae Yang et Li	1984	♂	Yunnan Province, Xishuangbanna Dai Autonomous Prefecture, Menghai County, Mengzhe Town	21.99	100.27	1981-04-17/1981-04-18	CAU	♀	Yunnan Province, Xishuangbanna Dai Autonomous Prefecture, Menghai County, Mengzhe Town	21.99	100.27	1981-04-17/1981-04-18	CAU	12♂♂15♀♀	Yunnan Province, Xishuangbanna Dai Autonomous Prefecture, Menghai County, Mengzhe Town	21.99	100.27	1981-04-17/1981-04-18	CAU	Entomotaxonomia 6(2-3): 206	昆虫分类学报 6（2-3）：206（图）	Yang J. K. & Li F. S.
1106	Psyllidae	Homotomidae	Caenohomotoma	Homotoma	Caenohomotoma annesleae	Homotoma annesleae	Caenohomotoma annesleae Yang et Li	1984	♂	Yunnan Province, Pu'er City, Simao District	22.78	100.97	1981-04-07	CAU	♀	Yunnan Province, Pu'er City, Simao District	22.78	100.97	1981-04-07	CAU							Entomotaxonomia 6(2-3): 205	昆虫分类学报 6（2-3）：205（图）	Yang J. K. & Li F. S.
1107	Psyllidae	Homotomidae	Caenohomotoma	Homotoma	Caenohomotoma benjaminae	Homotoma benjaminae	Caenohomotoma benjaminae Yang et Li	1984	♂	Yunnan Province, Lincang City, Shuangjiang County	23.47	99.83	1981-04-21	CAU	♀	Yunnan Province, Lincang City, Shuangjiang County	23.47	99.83	1981-04-21	CAU	1♂	Yunnan Province, Lincang City, Shuangjiang County	23.47	99.83	1981-04-21	CAU	Entomotaxonomia 6(2-3): 211	昆虫分类学报 6（2-3）：211（图）	Yang J. K. & Li F. S.
1108	Psyllidae	Homotomidae	Caenohomotoma	Homotoma	Caenohomotoma galbvittata	Homotoma galbvittata	Caenohomotoma galbvittata Yang et Li	1984	♂	Yunnan Province, Baoshan City, Changning County	24.83	99.61	1981-04-23	CAU	♀	Yunnan Province, Baoshan City, Changning County	24.83	99.61	1981-04-23	CAU	12♀♀7♂♂	Yunnan Province, Baoshan City, Changning County	24.83	99.61	1981-04-23	CAU	Entomotaxonomia 6(2-3): 203	昆虫分类学报 6（2-3）：203（图）	Yang J. K. & Li F. S.
1109	Psyllidae	Homotomidae	Caenohomotoma	Homotoma	Caenohomotoma lahui	Homotoma lahui	Caenohomotoma lahui Yang et Li	1984	♀	Yunnan Province, Pu'er City, Lancang County, Menglong	22.56	99.93	1981-04-20	CAU													Entomotaxonomia 6(2-3): 212	昆虫分类学报 6（2-3）：212（图）	Yang J. K. & Li F. S.
1110	Psyllidae		Caenohomotoma		Caenohomotoma mangiferae		Caenohomotoma mangiferae Yang et Li	1984	♂	Yunnan Province, Yuxi City, Eshan County	24.08	102.20	1981-04-02	CAU													Entomotaxonomia 6(2-3): 209	昆虫分类学报 6（2-3）：209（图）	Yang J. K. & Li F. S.
1111	Psyllidae		Caenohomotoma		Caenohomotoma microphyllae		Caenohomotoma microphyllae Li et Yang	1991	♂	Guangxi Province, Guilin City, Yangshuo County	24.78	110.50	1984-04-30	CAU	♀	Guangxi Province, Guilin City, Yangshuo County	24.78	110.50	1984-04-30	CAU	1♂2♀♀	Guangxi Province, Guilin City, Yangshuo County	24.78	110.50	1984-04-30	CAU	Entomotaxonomia 13(1): 12	昆虫分类学报 13（1）：12（图）	Li F. S. & Yang J. K.
1112	Psyllidae	Homotomidae	Caenohomotoma	Homotoma	Caenohomotoma pyriformiscola	Homotoma pyriformiscola	Caenohomotoma pyriformiscola Yang et Li	1984	♂	Yunnan Province, Dehong Autonomous Prefecture, Longchuan County, Husa Town	24.47	97.90	1981-04-29	CAU	♀	Yunnan Province, Dehong Autonomous Prefecture, Longchuan County, Husa Town	24.47	97.90	1981-04-29	CAU	8♂♂1♀	Yunnan Province, Dehong Autonomous Prefecture, Longchuan County, Husa Town	24.47	97.90	1981-04-29	CAU	Entomotaxonomia 6(2-3): 207	昆虫分类学报 6（2-3）：207（图）	Li F. S. & Yang J. K.
1113	Psyllidae	Homotomidae	Caenohomotoma	Homotoma	Caenohomotoma ruiliana	Homotoma ruiliana	Caenohomotoma ruiliana Yang et Li	1984	♂	Yunnan Province, Dehong Autonomous Prefecture, Ruili County, Mengxiu Town	24.01	97.85	1981-05-04	CAU													Entomotaxonomia 6(2-3): 214	昆虫分类学报 6（2-3）：214（图）	Yang J. K. & Li F. S.
1114	Psyllidae	Homotomidae	Caenohomotoma	Homotoma	Caenohomotoma xishuangana	Homotoma xishuangana	Caenohomotoma xishuangana Yang et Li	1984	♀	Yunnan Province, Xishuangbanna Dai Autonomous Prefecture, Jinghong County, Puwen Town	22.51	101.06	1981-04	CAU	♂	Yunnan Province, Xishuangbanna Dai Autonomous Prefecture, Jinghong County, Puwen Town	22.51	101.06	1981-04	CAU	1♂1♀	Yunnan Province, Xishuangbanna Dai Autonomous Prefecture, Jinghong County, Puwen Town	22.51	101.06	1981-04	CAU	Entomotaxonomia 6(2-3): 213	昆虫分类学报 6（2-3）：213（图）	Yang J. K. & Li F. S.
1115	Psyllidae	Homotomidae	Caenohomotoma	Homotoma	Caenohomotoma yunnanica	Homotoma yunnanica	Caenohomotoma yunnanica Yang et Li	1984	♂	Yunnan Province, Xishuangbanna Dai Autonomous Prefecture, Jinghong County, Puwen Town	22.51	101.06	1981-04-09	CAU	♀	Yunnan Province, Xishuangbanna Dai Autonomous Prefecture, Jinghong County, Puwen Town	22.51	101.06	1981-04-09	CAU	3♂♂♀♀	Yunnan Province, Xishuangbanna Dai Autonomous Prefecture, Jinghong County, Puwen Town	22.51	101.06	1981-04-09	CAU	Entomotaxonomia 6(2-3): 210	昆虫分类学报 6（2-3）：210（图）	Yang J. K. & Li F. S.
1116	Aradidae		Caiaptera		Caiaptera picea		Caiaptera picea Bai & Heiss	2011	♂	Hainan Province, Lingshui County, Diaoluo Mountain	18.73	109.83	2008-05-09	IMNU							1♂1♀	Hainan Province, Tongzha, Wuzhi Mountain	18.91	109.68	2009-05-06	CAU	Zootaxa 3012: 48-58	Zootaxa 3012: 48-58	Bai X. S. , Heiss E. & Cai W. Z.
1117	Aradidae		Caiaptera		Caiaptera picea		Caiaptera picea Bai & Heiss	2011													2♂♂2♀♀	Hainan Province, Jianfengling, Tianchi	18.12	108.13	2007-08-16	CAU CEHI	Zootaxa 3012: 48-58	Zootaxa 3012: 48-58	Bai X. S. , Heiss E. & Cai W. Z.
1118	Cicadellidae		Caknesia		Caknesia sichuanensis		Caknesia sichuanensis	2006	♂	Sichuan Province, Emei Mountain	29.61	103.50	1999-10-31	NWAFU							4♂♂25♀♀	Sichuan Province, Emei Mountain	29.58	103.44	1999-10-31	NWAFU	Zootaxa 1223: 65-68	Zootaxa 1223: 65-68	Zhang Y. L. & Huang M.
1119	Cicadellidae		Caknesia		Caknesia sichuanensis		Caknesia sichuanensis	2006													1♂	Sichuan Province, Emei Mountain	29.58	103.44	1999-10-30	NWAFU	Zootaxa 1223: 65-68	Zootaxa 1223: 65-68	Zhang Y. L. & Huang M.
1120	Cicadellidae		Caknesia		Caknesia sichuanensis		Caknesia sichuanensis	2006													1♀	Sichuan Province, Emei Mountain	29.58	103.44	1999-11-01	NWAFU	Zootaxa 1223: 65-68	Zootaxa 1223: 65-68	Zhang Y. L. & Huang M.
1121	Cicadellidae		Caknesia		Caknesia sichuanensis		Caknesia sichuanensis	2006													1♂	Sichuan Province, Emei Mountain	29.58	103.44	1999-11-02	NWAFU	Zootaxa 1223: 65-68	Zootaxa 1223: 65-68	Zhang Y. L. & Huang M.
1122	Cicadellidae		Caknesia		Caknesia sichuanensis		Caknesia sichuanensis	2006													1♂	Sichuan Province, Emei Mountain, Qingyingge	29.58	103.44	1999-11-02	NWAFU	Zootaxa 1223: 65-68	Zootaxa 1223: 65-68	Zhang Y. L. & Huang M.
1123	Cicadellidae		Caknesia		Caknesia sichuanensis		Caknesia sichuanensis	2006													1♀	Sichuan Province, Emei Mountain, Qingyingge	29.58	103.44	1988-09-11	IZAS	Zootaxa 1223: 65-68	Zootaxa 1223: 65-68	Zhang Y. L. & Huang M.
1124	Saldidae		Calacanthia		Calacanthia sichuanicus		Calacanthia sichuanicus Chen et Zheng	1987	♀	Sichuan Province, Tibetan Autonomous Prefecture of Garzê, Batang County, Haizi Mountain	29.42	100.17	1982-08-20	NKU	♂	Sichuan Province, Tibetan Autonomous Prefecture of Garzê, Batang County, Haizi Mountain	29.42	100.17	1982-08-20	NKU	3♀♀3♂♂	Sichuan Province, Tibetan Autonomous Prefecture of Garzê, Batang County, Haizi Mountain	29.42	100.17	1982-08-20	NKU	Acta Zootaxonomica Sinica 12(4): 393	动物分类学报 12（4）：393（图）	Chen P. P. & Zheng L. Y.
1125	Delphacidae		Calisuspensus		Calisuspensus bidentatus		Calisuspensus bidentatus Ding	2006	♂	Guizhou Province, Sinan County	27.94	108.25	1989-07	NJAU													Fauna Sinica 45: 355	中国动物志（四十五）355（图）	Ding J. H.
1126	Callaphididae	Aphididae	Callaphis	Panaphis	Callaphis nepalensis yunlongensis	Panaphis nepalensis yunlongensis	Callaphis nepalensis yunlongensis Zhang	1985	alate viviparous female	Yunnan Province, Dali Bai Autonomous Prefecture, Yunlong County	25.66	99.13	1980-05-21	IZAS							1 alate viviparous female	Yunnan Province, Dali Bai Autonomous Prefecture, Yunlong County, Caojian	25.66	99.13	1980-05-21	IZAS	Acta Entomologica Sinica 28(2): 220	昆虫学报 28（2）：220（图）	Zhang G. X. & Zhong T. S.
1127	Drepanosiphidae	Aphididae	Callipeterinella	Neobetulaphis	Callipeterinella calliptera hebeiensis	Neobetulaphis hebeiensis	Callipeterinella calliptera hebeiensis Zhang, Zhang et Zhong	1995	apterous viviparous female	Hebei Province, Chengde City, Xinglong County, Wuling Mountain	40.61	117.48	1983-04-13	IZAS							15 apterous oviparous females	Hebei Province, Wuling Mountain	40.61	117.48	1983-04-13	IZAS	Acta Zootaxonomica Sinica 20(3): 357	动物分类学报 20（3）：357（图）	Zhang W. Y. , Zhang G. X. & Zhong T. S.
1128	Cicadidae		Callogaeana		Callogaeana aurantiaca		Callogaeana aurantiaca Chou et Yao	1985	♂	Yunnan Province, Lincang City, Zhengkang County	23.92	98.90	1980-05-14	NWAFU													Entomotaxonomia 7(2): 132	昆虫分类学报 7（2）：132（图）	Zhou Y. & Yao W.
1129	Cicadidae		Callogaeana		Callogaeana guangxiensis		Callogaeana guangxiensis Chou et Yao	1985	♀	Guangxi Province, Chongzuo City, Longzhou County, Daqing Mountain	22.30	106.70	1963-05-13	NWAFU													Entomotaxonomia 7(2): 132	昆虫分类学报 7（2）：132（图）	Zhou Y. & Yao W.
1130	Cicadidae		Callogaeana		Callogaeana jinghongensis		Callogaeana jinghongensis Chou et Yao	1985	♂	Yunnan Province, Xishuangbanna Dai Autonomous Prefecture, Jinghong County, Cheli	21.98	100.78	1970-04-20	NWAFU	♀	Yunnan Province, Xishuangbanna Dai Autonomous Prefecture, Jinghong County, Damenglong, Mengsong Town	21.49	100.51	1958-04-27	NWAFU	1♀1♂	Yunnan Province, Xishuangbanna Dai Autonomous Prefecture, Jinghong County, Damenglong, Mengsong Town	21.49	100.51	1958-04-27	NWAFU	Entomotaxonomia 7(2): 133	昆虫分类学报 7（2）：133（图）	Zhou Y. & Yao H.
1131	Cicadidae		Callogaeana		Callogaeana jinghongensis		Callogaeana jinghongensis Chou et Yao	1985													1♂	Yunnan Province, Xishuangbanna Dai Autonomous Prefecture, Jinghong County, Damenglong	21.58	100.68	1958-05-03	NWAFU	Entomotaxonomia 7(2): 133	昆虫分类学报 7（2）：133（图）	Zhou Y. & Yao H.
1132	Cicadidae		Callogaeana		Callogaeana jinghongensis		Callogaeana jinghongensis Chou et Yao	1985													1♂	Yunnan Province, Xishuangbanna Dai Autonomous Prefecture, Jinghong County, Mengsong Town	21.50	100.51	1958-04-27	NWAFU	Entomotaxonomia 7(2): 133	昆虫分类学报 7（2）：133（图）	Zhou Y. & Yao H.
1133	Cicadidae		Callogaeana		Callogaeana jinghongensis		Callogaeana jinghongensis Chou et Yao	1985													1♂	Yunnan Province, Xishuangbanna Dai Autonomous Prefecture, Jinghong County, Damenglong, Mengsong Town	21.49	100.51	1958-04-22	NWAFU	Entomotaxonomia 7(2): 133	昆虫分类学报 7（2）：133（图）	Zhou Y. & Yao H.
1134	Cicadidae		Callogaeana		Callogaeana jinghongensis		Callogaeana jinghongensis Chou et Yao	1985													1♂	Yunnan Province, Xishuangbanna Dai Autonomous Prefecture, Jinghong County, Menglong Town, Manbing Village	21.52	100.62	1958-04-18	NWAFU	Entomotaxonomia 7(2): 133	昆虫分类学报 7（2）：133（图）	Zhou Y. & Yao H.
1135	Cicadidae		Callogaeana		Callogaeana viridula		Callogaeana viridula Chou et Yao	1985	♂	Yunnan Province, Xishuangbanna Dai Autonomous Prefecture, Menghai County, Mengsong Town	21.49	100.51	1958-04-25	NWAFU							1♂	Yunnan Province, Xishuangbanna Dai Autonomous Prefecture, Jinghong County, Mengsong Town	21.49	100.51	1958-04-25	NWAFU	Entomotaxonomia 7(2): 131	昆虫分类学报 7（2）：131（图）	Zhou Y. & Yao W.
1136	Cicadellidae		Calodia		Calodia bifurcata		Calodia bifurcata Xu et Kuoh	1999	♂	Guizhou Province, Zunyi City, Suiyang County, Kuankuoshui	28.24	107.20	1984-08-07	AAU													Entomotaxonomia 21(3): 209	昆虫分类学报 21（3）：209（图）	Xu G. L. & Ge Z. L.
1137	Cicadellidae		Calodia		Calodia centata		Calodia centata Zhang	1994	♂	Yunnan Province, Pu'er City, Jiangcheng County	22.59	101.86	1982-04-26	IPPE													A Taxonomic Study of Chinese Coelidiinae (Homoptera: Cicadellidae). Yalin Zhang ed., P113	中国离脉叶蝉分类张雅林主编113（图）	Zhang Y. L.
1138	Cicadellidae		Calodia		Calodia harpagota		Calodia harpagota Zhang	1994	♂	Yunnan Province, Kunming City	24.87	102.85	1981-09-30	IPPE													A Taxonomic Study of Chinese Coelidiinae (Homoptera: Cicadellidae). Yalin Zhang ed., P125	中国离脉叶蝉分类张雅林主编125（图）	Zhang Y. L.
1139	Cicadellidae		Calodia		Calodia lii		Calodia lii Zhang	1994	♂	Tibet Province, Nyingchi City, Bomê County, Yigong Town, Tongmai Village	29.47	94.55	1978-07-26	CAU							1♀	Tibet Province, Nyingchi City, Bomê County, Yigong Town, Tongmai Village	29.86	95.77	1978-07-27	NWAFU	A Taxonomic Study of Chinese Coelidiinae (Homoptera: Cicadellidae). Yalin Zhang ed., P122	中国离脉叶蝉分类张雅林主编122（图）	Zhang Y. L.
1140	Cicadellidae		Calodia		Calodia longispina		Calodia longispina Li et Wang	1991	♂	Guizhou Province, Zunyi City, Chishui County	24.98	105.81	1977-07-14	GU													Agriculture and Forestry Insect Fauna of Guizhou. Zizhong Li&Lianmin Wang eds., Vol. 4: 116	贵州农林昆虫志IV李子忠、汪廉敏主编116（图）	Li Z. Z. & Wang L. M.
1141	Cicadellidae		Calodia		Calodia obliquasimilaris		Calodia obliquasimilaris Zhang	1990	♂	Hunan Province, Heng Mountain	27.23	112.87	1985-08-07/1985-08-08	NWAFU	♀	Hunan Province, Heng Mountain	27.23	112.87	1985-08-07/1985-08-08	NWAFU	2♂♂4♀♀	Hunan Province, Heng Mountain	27.23	112.87	1985-08-07/1985-08-08	NWAFU CAU	A Taxonomic Study of Chinese Coelidiinae (Homoptera: Cicadellidae). Yalin Zhang ed., P107	中国叶蝉分类研究张雅林主编107（图）	Zhang Y. L.
1142	Cicadellidae		Calodia		Calodia obliquasimilaris		Calodia obliquasimilaris Zhang	1990													1♂1♀	Hunan Province, Chenzhou City	25.77	113.01	1985-07-26/1985-07-28	NWAFU CAU	A Taxonomic Study of Chinese Coelidiinae (Homoptera: Cicadellidae). Yalin Zhang ed., P107	中国叶蝉分类研究张雅林主编107（图）	Zhang Y. L.
1143	Cicadellidae		Calodia		Calodia obliquasimilaris		Calodia obliquasimilaris Zhang	1990													2♂♂1♀	Guangdong Province, Zhaoqing City, Dinghu District, Dinghu Mountain	23.16	112.55	1985-07-17/1985-07-29	NWAFU CAU	A Taxonomic Study of Chinese Coelidiinae (Homoptera: Cicadellidae). Yalin Zhang ed., P107	中国叶蝉分类研究张雅林主编107（图）	Zhang Y. L.
1144	Cicadellidae		Calodia		Calodia obliquasimilaris		Calodia obliquasimilaris Zhang	1990													2♂♂2♀♀	Sichuan Province, Guangyuan City, Zhaohua District, Weizi Town	32.17	105.89	1984-07-30	NWAFU CAU	A Taxonomic Study of Chinese Coelidiinae (Homoptera: Cicadellidae). Yalin Zhang ed., P107	中国叶蝉分类研究张雅林主编107（图）	Zhang Y. L.
1145	Cicadellidae		Calodia		Calodia setulosa		Calodia setulosa Zhang	1994	♂	Yunnan Province, Xishuangbanna Dai Autonomous Prefecture, Menglong Town, Mengsong	21.49	100.51	1958-04-22	CAU							3♂♂	Yunnan Province, Xishuangbanna Dai Autonomous Prefecture, Jinghong County, Mengsong Town	21.49	100.51	1958-04-22	CAU	A Taxonomic Study of Chinese Coelidiinae (Homoptera: Cicadellidae). Yalin Zhang ed., P115	中国离脉叶蝉分类张雅林主编115（图）	Zhang Y. L.
1146	Cicadellidae		Calodia		Calodia setulosa		Calodia setulosa Zhang	1994													3♂♂	Yunnan Province, Xishuangbanna Dai Autonomous Prefecture, Jinghong County, Mengsong Town	21.49	100.51	1958-04-23/1958-04-26	CAU	A Taxonomic Study of Chinese Coelidiinae (Homoptera: Cicadellidae). Yalin Zhang ed., P115	中国离脉叶蝉分类张雅林主编115（图）	Zhang Y. L.
1147	Cicadellidae		Calodia		Calodia setulosa		Calodia setulosa Zhang	1994													2♂♂	Yunnan Province, Xishuangbanna Dai Autonomous Prefecture, Jinghong County, Mengsong Town	21.49	100.51	1958-04-25/1958-04-28	CAU	A Taxonomic Study of Chinese Coelidiinae (Homoptera: Cicadellidae). Yalin Zhang ed., P115	中国离脉叶蝉分类张雅林主编115（图）	Zhang Y. L.
1148	Cicadellidae		Calodia		Calodia setulosa		Calodia setulosa Zhang	1994													1♂	Yunnan Province, Xishuangbanna Dai Autonomous Prefecture, Jinghong County, Mengsong Town	21.49	100.51	1958-04-24	CAU	A Taxonomic Study of Chinese Coelidiinae (Homoptera: Cicadellidae). Yalin Zhang ed., P115	中国离脉叶蝉分类张雅林主编115（图）	Zhang Y. L.
1149	Cicadellidae		Calodia		Calodia setulosa		Calodia setulosa Zhang	1994													1♂	Yunnan Province, Xishuangbanna Dai Autonomous Prefecture, Jinghong County, Damenglong	21.69	100.74	1958-12-25	CAU	A Taxonomic Study of Chinese Coelidiinae (Homoptera: Cicadellidae). Yalin Zhang ed., P115	中国离脉叶蝉分类张雅林主编115（图）	Zhang Y. L.
1150	Cicadellidae		Calodia		Calodia setulosa		Calodia setulosa Zhang	1994													1♂				1958-04-22	IZAS	A Taxonomic Study of Chinese Coelidiinae (Homoptera: Cicadellidae). Yalin Zhang ed., P115	中国离脉叶蝉分类张雅林主编115（图）	Zhang Y. L.
1151	Cicadellidae		Calodia		Calodia setulosa		Calodia setulosa Zhang	1994													1♂	Yunnan Province, Pu'er City, Simao District	22.79	100.98	1981-04-07	CAU	A Taxonomic Study of Chinese Coelidiinae (Homoptera: Cicadellidae). Yalin Zhang ed., P115	中国离脉叶蝉分类张雅林主编115（图）	Zhang Y. L.
1152	Cicadellidae		Calodia		Calodia spinifera		Calodia spinifera Zhang	1990	♂	Yunnan Province, Xishuangbanna Dai Autonomous Prefecture, Jinghong County	22.01	100.80	1981-04-09	NWAFU													A Taxonomic Study of Chinese Coelidiinae (Homoptera: Cicadellidae). Yalin Zhang ed., P108	中国叶蝉分类研究张雅林主编108（图）	Zhang Y. L.
1153	Cicadellidae		Calodia		Calodia yunnanensis		Calodia yunnanensis Zhang	1994	♂	Yunnan Province	25.05	102.71	1983-05-16	IPPE							7♂♂	Yunnan Province	25.05	102.71	1983-05-16	IPPE	A Taxonomic Study of Chinese Coelidiinae (Homoptera: Cicadellidae). Yalin Zhang ed., P111	中国离脉叶蝉分类张雅林主编111（图）	Zhang Y. L.
1154	Calophyidae		Calophya		Calophya chinensis		Calophya chinensis Li	1997	♂	Hubei Province, Yichang City, Xingshan County, Longmenhe Village	31.35	110.51	1994-09-12	CAU							47♂♂40♀♀	Hubei Province, Yichang City, Xingshan County, Longmenhe Village	31.35	110.51	1994-09-12		Insects of Three Gorge Reservoir of Yangtze River. Xingke Yang ed., Vol.1: 362	长江三峡库区昆虫（上）杨星科主编362（图）	Li F. S.
1155	Calophyidae		Calophya		Calophya chinensis		Calophya chinensis Li	1997													5♂♂12♀♀	Chongqing City, Wushan County, Liziping	31.07	109.91	1994-09-21	CAU	Insects of Three Gorge Reservoir of Yangtze River. Xingke Yang ed., Vol.1: 362	长江三峡库区昆虫（上）杨星科主编362（图）	Li F. S.
1156	Calophyidae		Calophya		Calophya melanocephala		Calophya melanocephala Li	1997	♂	Hubei Province, Yichang City, Xingshan County, Longmenhe Village	31.35	110.51	1994-09-09	CAU							6♂♂8♀♀	Hubei Province, Yichang City, Xingshan County, Longmenhe Village	31.35	110.51	1994-09-12		Insects of Three Gorge Reservoir of Yangtze River. Xingke Yang ed., Vol.1: 363	长江三峡库区昆虫（上）杨星科主编363（图）	Li F. S.
1157	Calophyidae		Calophya		Calophya melanocephala		Calophya melanocephala Li	1997													4♀♀	Hubei Province, Yichang City, Xingshan County, Longmenhe Village	31.35	110.51	1994-09-12	CAU	Insects of Three Gorge Reservoir of Yangtze River. Xingke Yang ed., Vol.1: 363	长江三峡库区昆虫（上）杨星科主编363（图）	Li F. S.
1158	Calophyidae		Calophya		Calophya rhae	Calophya verticornis	Calophya rhae Li	1992	♂	Zhejiang Province, Hangzhou City, Liuhe Tower	30.20	120.13	1974-10-15	CAU	♀	Zhejiang Province, Hangzhou City, Liuhe Tower	30.20	120.13	1974-10-15	CAU	1♂	Zhejiang Province, Hangzhou City, Xihu District, Liuhe Pagoda	30.20	120.13	1974-10-15	CAU	Iconography of Forest Insects in Hunan. Jianwen Peng&Youqiao Liu eds., P208	湖南森林昆虫图鉴彭建文、刘友樵主编208（图）	Li F. S.
1159	Calophyidae		Calophya		Calophya rhae	Calophya verticornis	Calophya rhae Li	1992													1♂2♀♀	Fujian Province, Quanzhou City, Dehua County, Shuikou Town	25.70	118.45	1974-11-06	CAU	Iconography of Forest Insects in Hunan. Jianwen Peng&Youqiao Liu eds., P208	湖南森林昆虫图鉴彭建文、刘友樵主编208（图）	Li F. S.
1160	Calophyidae		Calophya		Calophya rhae	Calophya verticornis	Calophya rhae Li	1992													1♂	Fujian Province, Nanping City, Jianyang District	27.33	118.12	1974-10-28	CAU	Iconography of Forest Insects in Hunan. Jianwen Peng&Youqiao Liu eds., P208	湖南森林昆虫图鉴彭建文、刘友樵主编208（图）	Li F. S.
1161	Calophyidae		Calophya		Calophya rhae	Calophya verticornis	Calophya rhae Li	1992													1♂	Hunan Province, Dayong City, Zhangjiajie	29.46	110.64	1985-10-13	CAU	Iconography of Forest Insects in Hunan. Jianwen Peng&Youqiao Liu eds., P208	湖南森林昆虫图鉴彭建文、刘友樵主编208（图）	Li F. S.
1162	Psyllidae	Liviidae	Camarotoscen	Camarotoscena	Camarotoscen huashana	Camarotoscena personata	Camarotoscen huashana Li et Yang	1989	♂	Shaanxi Province, Weinan City, Huayin County, Hua Mountain	34.57	110.09	1962-08-22	CAU	♀	Shaanxi Province, Weinan City, Huayin County, Hua Mountain	34.57	110.09	1962-08-22	CAU	4♂♂3♀♀	Shaanxi Province, Weinan City, Huayin County, Hua Mountain	34.51	110.09	1962-08-22		Entomotaxonomia 11(1-2): 74	昆虫分类学报 11（1-2）：74（图）	Yang J. K. & Li F. S.
1163	Psyllidae	Liviidae	Camarotoscen	Camarotoscena	Camarotoscen huashana	Camarotoscena personata	Camarotoscen huashana Li et Yang	1989													1♀	Shaanxi Province, Weinan City, Huayin County, Hua Mountain	34.51	110.09	1962-08-29	NWAFU CAU	Entomotaxonomia 11(1-2): 74	昆虫分类学报 11（1-2）：74（图）	Yang J. K. & Li F. S.
1164	Membracidae		Camelocentrus		Camelocentrus yunnanensis		Camelocentrus yunnanensis Zhou	1976	♀	Yunnan Province, Xishuangbanna Dai Autonomous Prefecture, Mengla County	21.46	101.57	1958-11-15	IZAS							1♀	Yunnan Province, Xishuangbanna Dai Autonomous Prefecture, Mengla County	21.46	101.57	1958-11-15	IZAS	Acta Entomologica Sinica 19(4): 438	昆虫学报 19（4）：438（图）	Zhou Y.
1165	Miridae		Campylomma		Campylomma fopingensis		Campylomma fopingensis Li et Liu	2010	♂	Shaanxi Province, Hanzhong City, Foping County	33.53	108.00	2006-07-23	NKU							11♂♂10♀♀	Shaanxi Province, Hanzhong City, Foping County	33.52	107.99	2006-07-23	NKU	Acta Zootaxonomica Sinica 35(4): 719-724	Acta Zootaxonomica Sinica 35(4): 719-724	Li X. M. & Liu G. Q.
1166	Tingidae		Cantacader		Cantacader hubeianus		Cantacader hubeianus Li et Zheng	2001	♂	Hubei Province, Enshi Tujia and Miao Autonomous Prefecture, Lichuan County	30.29	108.94	1999-07-29	NKU													Acta Zootaxonomica Sinica 26(2): 194	动物分类学报 26（2）：194（图）	Li C. R. & Zheng L. Y.
1167	Reduviidae		Canthesancus		Canthesancus dislurco		Canthesancus dislurco Hsiao	1977	♀	Yunnan Province, Puer City, Jingdong County	24.45	100.84	1956-07-04	IZAS													Acta Entomologica Sinica 20(1): 79	昆虫学报 20（1）：79（图）	Xiao C. Y.
1168	Aphididae		Capitophorus		Capitophorus evelaeagni		Capitophorus evelaeagni Zhang et Zhong	1980																			Entomotaxonomia 2(1): 57	昆虫分类学报 2（1）：57（图）	Zhang G. X. & Zhong T. S.
1169	Aphididae		Capitophorus		Capitophorus rhamnoides		Capitophorus rhamnoides Zhang et	1999	apterous viviparous female	Gansu Province, Dingxi City, Min County	34.44	104.04	1986-07-11	IZAS							6 apterous viviparous females 3 alate viviparous females	Gansu Province, Dingxi City, Min County	34.44	104.04	1986-07-11	IZAS	Fauna of Acricultural and Forestry Aphids of Northwest China. Guangxue Zhang ed., P365	西北农林蚜虫志张广学主编365（图）	Zhang G. X.
1170	Aphididae		Capitophorus		Capitophorus tanensis	Capitophorus rhamnoides	Capitophorus tanensis Zhang et al	1999	apterous viviparous female	Gansu Province, Longnan City, Tanchang County	34.05	104.39	1986-09-30	IZAS							8 apterous viviparous females 2 alate viviparous females	Gansu Province, Longnan City, Tanchang County	34.05	104.39	1986-09-30	IZAS	Fauna of Acricultural and Forestry Aphids of Northwest China. Guangxue Zhang ed., P365	西北农林蚜虫志张广学主编365（图）	Zhang G. X.
1171	Pentatomidae		Cappaea		Cappaea tibialis		Cappaea tibialis Hsiao et Cheng	1977	♂	Shandong Province, Linyi City, Fei County	35.27	117.98	1936-06-19	NKU	♀	Shandong Province, Linyi City, Fei County	35.27	117.98	1936-06-19	NKU							Identification manual of Chinese stink bugs Insects Vol.1: 153	中国蝽类昆虫鉴定手册（第一珊）153（图）	Xiao C. Y.
1172	Berytidae		Capyella		Capyella distincta		Capyella distincta Hsiao	1974	♂	Hainan Province, Wuzhishan County, Wuzhi Mountain	18.78	109.52	1964-04-25	TNHM	♀	Hainan Province, Wuzhishan County, Wuzhi Mountain	18.78	109.52	1964-04-25	TNHM	♂♀	Yunnan Province, Xishuangbanna Dai Autonomous Prefecture	22.01	100.80		TNHM	Acta Entomologica Sinica 17(1): 56	昆虫学报 17（1）：56（图）	Xiao C. Y.
1173	Pentatomidae		Carbula		Carbula maculata		Carbula maculata Hsiao et Cheng	1977	♂	Sichuan Province, Ya'an City, Baoxing County, Qiaoqi Town	30.67	102.75	1963-06-20	NKU	♀	Sichuan Province, Tibetan Qiang Autonomous Prefecture of Ngawa, Xiaojin County, Lianghekou	30.69	102.45	1963-08-31	NKU	♀♀♂♂	Sichuan Province, Tibetan Qiang Autonomous Prefecture of Ngawa, Barkam County	31.91	102.21		NKU	Identification manual of Chinese stink bugs Insects Vol.1: 143	中国蝽类昆虫鉴定手册（第一册）143（图）	Xiao C. Y.
1174	Pentatomidae		Carbula		Carbula maculata		Carbula maculata Hsiao et Cheng	1977														Sichuan Province, Tibetan Qiang Autonomous Prefecture of Ngawa, Ruoergai County	33.58	102.96			Identification manual of Chinese stink bugs Insects Vol.1: 143	中国蝽类昆虫鉴定手册（第一册）143（图）	Xiao C. Y.
1175	Pentatomidae		Carbula		Carbula maculata		Carbula maculata Hsiao et Cheng	1977														Sichuan Province, Tibetan Qiang Autonomous Prefecture of Ngawa, Xiaojin County	31.00	102.36			Identification manual of Chinese stink bugs Insects Vol.1: 143	中国蝽类昆虫鉴定手册（第一册）143（图）	Xiao C. Y.
1176	Pentatomidae		Carbula		Carbula maculata		Carbula maculata Hsiao et Cheng	1977														Sichuan Province, Ya'an City, Baoxing County	30.35	102.83			Identification manual of Chinese stink bugs Insects Vol.1: 143	中国蝽类昆虫鉴定手册（第一册）143（图）	Xiao C. Y.
1177	Pentatomidae		Carbula		Carbula maculata		Carbula maculata Hsiao et Cheng	1977														Sichuan Province, Tibetan Qiang Autonomous Prefecture of Ngawa, Li County	31.43	103.16			Identification manual of Chinese stink bugs Insects Vol.1: 143	中国蝽类昆虫鉴定手册（第一册）143（图）	Xiao C. Y.
1178	Pentatomidae		Carbula		Carbula sinica		Carbula sinica Hsiao et Cheng	1977	♂	Sichuan Province, Ya'an City, Baoxing County	30.37	102.81	1963-06-25	NKU	♀	Sichuan Province, Ya'an City, Baoxing County	30.37	102.81	1963-06-23	NKU	♂♂♀♀	Shaanxi Province, Taibai Mountain	34.10	107.89		NKU	Identification manual of Chinese stink bugs Insects Vol.1: 145	中国蝽类昆虫鉴定手册（第一册）145（图）	Xiao C. Y.
1179	Pentatomidae		Carbula		Carbula sinica		Carbula sinica Hsiao et Cheng	1977														Gansu Province, Tianshui City	34.58	105.72			Identification manual of Chinese stink bugs Insects Vol.1: 145	中国蝽类昆虫鉴定手册（第一册）145（图）	Xiao C. Y.
1180	Pentatomidae		Carbula		Carbula sinica		Carbula sinica Hsiao et Cheng	1977														Gansu Province, Longnan City, Chengxian County	33.75	105.74			Identification manual of Chinese stink bugs Insects Vol.1: 145	中国蝽类昆虫鉴定手册（第一册）145（图）	Xiao C. Y.
1181	Pentatomidae		Carbula		Carbula sinica		Carbula sinica Hsiao et Cheng	1977														Sichuan Province, Ya'an City, Baoxing County	30.35	102.83			Identification manual of Chinese stink bugs Insects Vol.1: 145	中国蝽类昆虫鉴定手册（第一册）145（图）	Xiao C. Y.
1182	Pentatomidae		Carbula		Carbula sinica		Carbula sinica Hsiao et Cheng	1977														Sichuan Province, Emei Mountain	29.58	103.44			Identification manual of Chinese stink bugs Insects Vol.1: 145	中国蝽类昆虫鉴定手册（第一册）145（图）	Xiao C. Y.
1183	Reduviidae		Carcinochelis		Carcinochelis bannaensis		Carcinochelis bannaensis Hsiao et Liu	1979	♂	Yunnan Province, Xishuangbanna Dai Autonomous Prefecture, Menghai County, Menghun Town	21.78	100.43	1958-05-02	NKU													Acta Entomologica Sinica 22(2): 170	昆虫学报 22（2）：170（图）	Xiao C. Y. & Liu S. L.
1184	Lygaeidae	Rhyparochromidae	Caridops		Caridops globosus		Caridops globosus Zheng	1981	♀	Yunnan Province, Xishuangbanna Dai Autonomous Prefecture, Jinghong County	22.01	100.80	1958-06-28	IZAS	♂	Yunnan Province, Xishuangbanna Dai Autonomous Prefecture, Menghai County, Mengban Town	21.75	100.21	1958-06-04	IZAS	♂	Yunnan Province, Xishuangbanna Dai Autonomous Prefecture, Manlu	22.01	100.80	1958-06-06	IZAS	Identification manual of Chinese stink bugs Insects Vol.2: 189	中国蝽类昆虫鉴定手册（第二册）189（图）	Xiao C. Y.
1185	Lygaeidae	Rhyparochromidae	Caridops		Caridops pseudadmistus		Caridops pseudadmistus Zheng	1981	♀	Hubei Province, Shiyan City, Fang County, Qiaoshang Town, Yawugou	31.88	110.57	1977-06-16	NKU	♂	Hubei Province, Shiyan City, Fang County, Qiaoshang Town, Yawugou	31.88	110.57	1977-06-15	NKU	♀♀♂♂	Hubei Province, Shiyan City, Fang County	32.06	110.74		NKU	Identification manual of Chinese stink bugs Insects Vol.2: 188	中国蝽类昆虫鉴定手册（第二册）188（图）	Xiao C. Y.
1186	Lygaeidae	Rhyparochromidae	Caridops		Caridops pseudadmistus		Caridops pseudadmistus Zheng	1981														Zhejiang Province, Tianmu Mountain	30.31	119.52			Identification manual of Chinese stink bugs Insects Vol.2: 188	中国蝽类昆虫鉴定手册（第二册）188（图）	Xiao C. Y.
1187	Lygaeidae	Rhyparochromidae	Caridops		Caridops pseudadmistus		Caridops pseudadmistus Zheng	1981														Sichuan Province, Ya'an City, Baoxing County	27.89	102.26			Identification manual of Chinese stink bugs Insects Vol.2: 188	中国蝽类昆虫鉴定手册（第二册）188（图）	Xiao C. Y.
1188	Lygaeidae	Rhyparochromidae	Caridops		Caridops pseudadmistus		Caridops pseudadmistus Zheng	1981														Yunnan Province, Dehong Autonomous Prefecture, Mangshi City	22.78	100.97			Identification manual of Chinese stink bugs Insects Vol.2: 188	中国蝽类昆虫鉴定手册（第二册）188（图）	Xiao C. Y.
1189	Lygaeidae	Rhyparochromidae	Caridops		Caridops rufescens		Caridops rufescens Zheng	1981	♂	Yunnan Province, Xishuangbanna Dai Autonomous Prefecture, Menghai County, Bulang Mountain, Xinmanwo	21.59	100.42	1958-05-17	NKU	♀	Guangdong Province, Yangshan County, Yao Mountain	24.36	113.36	1934-10-13/1934-10-14	NKU	1♀	Yunnan Province, Honghe Hani-Yi Autonomous Prefecture, Jinping County, Dazhai Town, Hetou Village	22.98	102.86	1956-05-13	NKU	Identification manual of Chinese stink bugs Insects Vol.2: 187	中国蝽类昆虫鉴定手册（第二册）187（图）	Xiao C. Y.
1190	Lygaeidae	Rhyparochromidae	Caridops		Caridops spiniferus		Caridops spiniferus Zheng	1981	♂	Guangxi Province, Chongzuo City, Longzhou County, Daqing Mountain	22.30	106.70	1964-07-19	TNHM	♀	Yunnan Province, Xishuangbanna Dai Autonomous Prefecture, Menghai County, Menghun Town	22.00	100.80	1958-06	IZAS	♂♀♀	Yunnan Province, Xishuangbanna Dai Autonomous Prefecture	22.01	100.80		NKU	Identification manual of Chinese stink bugs Insects Vol.2: 186	中国蝽类昆虫鉴定手册（第二册）186（图）	Xiao C. Y.
1191	Lygaeidae	Rhyparochromidae	Caridops		Caridops spiniferus		Caridops spiniferus Zheng	1981														Guangxi Province, Chongzuo City, Longzhou County, Daqing Mountain	22.30	106.70			Identification manual of Chinese stink bugs Insects Vol.2: 186	中国蝽类昆虫鉴定手册（第二册）186（图）	Xiao C. Y.
1192	Cicadellidae		Carinata		Carinata albusa		Carinata albusa Li et Wang	1996	♂	Guizhou Province, Qiannan Buyi and Miao Autonomous Prefecture, Libo County	25.41	107.89	1994-06-25/1994-06-26	GU							5♂♂9♀♀	Guizhou Province, Qiannan Buyi and Miao Autonomous Prefecture, Libo County	25.41	107.89	1994-06-25/1994-06-26	NWAFU AAU JXAU	Entomotaxonomia 18(2): 97	昆虫分类学报 18（2）：97（图）	Li Z. Z. & Wang L. M.
1193	Cicadellidae		Carinata		Carinata barbulata		Carinata barbulata Yang et Zhang	1999	♂	Hainan Province, Wuzhishan County, Shuiman Town	18.88	109.67	1960-05-26	IZAS													Entomotaxonomia 21(3): 194	昆虫分类学报 21（3）：194（图）	Yang L. H. & Zhang Y. L.
1194	Cicadellidae		Carinata		Carinata bifida		Carinata bifida Li et Wang	1994	♂	Fujian Province, Nanping City, Chong'an County	27.75	118.03	1979-06-30	NWAFU							1♂	Fujian Province, Nanping City, Chong'an County	27.75	118.03	1979-06-30	NWAFU	Entomotaxonomia 16(2): 99	昆虫分类学报 16（2）：99（图）	Li Z. Z. & Wang L. M.
1195	Cicadellidae		Carinata		Carinata bifurca		Carinata bifurca Yang et Zhang	1999	♂	Sichuan Province, Chengdu City	30.65	104.08	1955-05-29	IZAS													Entomotaxonomia 21(3): 195	昆虫分类学报 21（3）：195（图）	Yang L. H. & Zhang Y. L.
1196	Cicadellidae		Carinata		Carinata bifurcata		Carinata bifurcata Li	1997	♂				1993-08-22/1993-09-05	GU	♀				1993-08-22/1993-09-05	GU	4♂♂3♀♀				1993-08-22/1993-09-05	GU	Acta Entomologica Sinica 40(2): 187	昆虫学报 40（2）：187（图）	Li Z. Z.
1197	Cicadellidae		Carinata		Carinata brachyfurcata		Carinata brachyfurcata Yang et Zhang	1999	♂	Guangdong Province, Xinyi County, Dawuling	22.26	111.16	1988-07-03	SYSU							1♂1♂	Guangdong Province, Maoming City, Xinyi County, Dawuling	22.26	111.16	1988-07-03/1988-07-05	SYSU	Entomotaxonomia 21(3): 192	昆虫分类学报 21（3）：192（图）	Yang L. H. & Zhang Y. L.
1198	Cicadellidae		Carinata		Carinata branchera		Carinata branchera Wang et Li	1998	♂	Guangxi Province, Longzhou County	22.34	106.85	1997-05-30/1997-05-31	GU							9♂♂15♀♀	Guangxi Province, Chongzuo City, Longzhou County	22.34	106.85	1997-05-30/1997-05-31	GU	Entomotaxonomia 20(2): 115	昆虫分类学报 20（2）：115（图）	Wang L. M. & Li Z. Z.
1199	Cicadellidae		Carinata		Carinata choui		Carinata choui Yang et Zhang	1999	♂	Hainan Province, Ledong County, Jianfengling	18.72	108.90	1983-04-24	NWAFU							2♂♂	Guangdong Province, Shiuhing City, Feikai County, Heishiding	23.44	111.88	1984-05-07	SYSU	Entomotaxonomia 21(3): 191	昆虫分类学报 21（3）：191（图）	Yang L. H. & Zhang Y. L.
1200	Cicadellidae		Carinata		Carinata choui		Carinata choui Yang et Zhang	1999													1♀	Hainan Province, Danzhou City, Nada County	19.52	109.55	1983-05-06	NWAFU	Entomotaxonomia 21(3): 191	昆虫分类学报 21（3）：191（图）	Yang L. H. & Zhang Y. L.
1201	Cicadellidae		Carinata		Carinata choui		Carinata choui Yang et Zhang	1999													1♂	Guangdong Province, Zhaoqing City, Dinghu District, Dinghu Mountain	23.17	112.56	1985-07-18	NWAFU	Entomotaxonomia 21(3): 191	昆虫分类学报 21（3）：191（图）	Yang L. H. & Zhang Y. L.
1202	Cicadellidae		Carinata		Carinata choui		Carinata choui Yang et Zhang	1999													2♀♀				1985-07-07	NWAFU	Entomotaxonomia 21(3): 191	昆虫分类学报 21（3）：191（图）	Yang L. H. & Zhang Y. L.
1203	Cicadellidae		Carinata		Carinata choui		Carinata choui Yang et Zhang	1999													4♀♀				1983-06-18/1983-06-24	NWAFU	Entomotaxonomia 21(3): 191	昆虫分类学报 21（3）：191（图）	Yang L. H. & Zhang Y. L.
1204	Cicadellidae		Carinata		Carinata ganga		Carinata ganga Li et Wang	1991	♂	Guizhou Province, Rongjiang County	25.93	108.52	1989-08-12	GU	♀	Guizhou Province, Qiandongnan Miao and Dong Autonomous Prefecture, Rongjiang County	25.93	108.52	1989-08-12	GU	2♀♀	Guizhou Province, Qiandongnan Miao and Dong Autonomous Prefecture, Rongjiang County	25.93	108.52	1989-08-12	GU	Agriculture and Forestry Insect Fauna of Guizhou. Zizhong Li&Lianmin Wang eds., Vol. 4: 66	贵州农林昆虫志IV李子忠、汪廉敏主编66（图）	Li Z. Z. & Wang L. M.
1205	Cicadellidae		Carinata		Carinata maculata		Carinata maculata Li et Zhang	1994	♂	Hunan Province, Heng Mountain	27.23	112.87	1985-08-08	NWAFU							2♂♂1♀	Hunan Province, Heng Mountain	27.23	112.87	1985-08-08	CAU GU	Entomotaxonomia 16(2): 100	昆虫分类学报 16（2）：100（图）	Li Z. Z. & Zhang Y. L.
1206	Cicadellidae		Carinata		Carinata midfasciana		Carinata midfasciana Wang et Li	2001	♂	Yunnan Province, Nujiang of the Lisu Autonomous Prefecture, Lushui County, Pianma Town	26.01	98.63	2000-08-18	GU							3♂♂5♀♀	Yunnan Province, Nujiang of the Lisu Autonomous Prefecture, Lushui County, Pianma Town	26.01	98.63	2000-08-18	GU	Entomotaxonomia 23(3): 175	昆虫分类学报 23（3）：175（图）	Wang L. M. & Li Z. Z.
1207	Cicadellidae		Carinata		Carinata nigrofasciata		Carinata nigrofasciata Li et Wang	1994	♂	Zhejiang Province, Hangzhou City	30.25	120.21	1954-06-12	NWAFU							1♀	Zhejiang Province, Tianmu Mountain	30.35	119.43	1957-06-24		Entomotaxonomia 16(2): 101	昆虫分类学报 16（2）：101（图）	Li Z. Z. & Jiang L. M.
1208	Cicadellidae		Carinata		Carinata nigrofasciata		Carinata nigrofasciata Li et Wang	1994													1♀	Zhejiang Province, Tianmu Mountain	30.35	119.43	1981-06-23		Entomotaxonomia 16(2): 101	昆虫分类学报 16（2）：101（图）	Li Z. Z. & Jiang L. M.
1209	Cicadellidae		Carinata		Carinata nigrofasciata		Carinata nigrofasciata Li et Wang	1994													1♀	Gansu Province, Longnan City, Kangxian County	33.33	105.61	1980-07-31	NWAFU CAU GU	Entomotaxonomia 16(2): 101	昆虫分类学报 16（2）：101（图）	Li Z. Z. & Jiang L. M.
1210	Cicadellidae		Carinata		Carinata recurvana		Carinata recurvana Wang et Li	1998	♂	Guizhou Province, Qiannan Buyi and Miao Autonomous Prefecture, Libo County	25.41	107.89	1996-07-24	GU							1♂2♀♀	Guizhou Province, Qiannan Buyi and Miao Autonomous Prefecture, Libo County	25.41	107.89	1996-07-24	GU	Entomotaxonomia 20(2): 116	昆虫分类学报 20（2）：116（图）	Wang L. M. & Li Z. Z.
1211	Cicadellidae		Carinata		Carinata rufipenna		Carinata rufipenna Li et Wang	1991	♂	Guizhou Province, Qiandongnan Miao and Dong Autonomous Prefecture, Wangmo County	25.18	106.10	1986-06-15/1986-06-17	GU	♀	Guizhou Province, Qiandongnan Miao and Dong Autonomous Prefecture, Wangmo County	25.18	106.10	1986-06-15/1986-06-17	GU	7♂♂5♀♀	Guizhou Province, Qiandongnan Miao and Dong Autonomous Prefecture, Wangmo County	25.18	106.10	1986-06-15/1986-06-17	GU	Agriculture and Forestry Insect Fauna of Guizhou. Zizhong Li&Lianmin Wang eds., Vol. 4: 65	贵州农林昆虫志Ⅳ李子忠、汪廉敏主编65（图）	Li Z. Z. & Wang L. M.
1212	Cicadellidae		Carinata		Carinata signigena		Carinata signigena Li et Wang	2002	♂	Guizhou Province, Libo County, Maolan National Nature Reserve	25.26	108.06	1998-05-25	GU							4♂♂	Guizhou Province, Qiannan Buyi and Miao Autonomous Prefecture, Libo County, Maolan National Nature Reserve	25.26	108.06	1998-05-25	GU	Insects from Maolan Landscape. Zizhong Li&Daochao Jin eds., P190	茂兰景观昆虫李子忠、金道超主编190（图）	Yang M. F.
1213	Cicadellidae		Carinata		Carinata unicurvana		Carinata unicurvana Li et Zhang	1994	♂	Jiangxi Province, Jiujiang City, Lu Mountain	29.56	115.99	1959-09-05	NWAFU													Entomotaxonomia 16(2): 102	昆虫分类学报 16（2）：102（图）	Li Z. Z. & Zhang Y. L.
1214	Cicadellidae		Carinata		Carinata unipuncta		Carinata unipuncta Wang et Li	1998	♂	Guizhou Province, Qiannan Buyi and Miao Autonomous Prefecture, Libo County	25.41	107.89	1996-08-24	GU							5♂♂1♀	Guizhou Province, Qiannan Buyi and Miao Autonomous Prefecture, Libo County	25.41	107.89	1996-08-24	GU	Entomotaxonomia 20(2): 117	昆虫分类学报 20（2）：117（图）	Wang L. M. & Li Z. Z.
1215	Cicadellidae		Carinata		Carinata yangi		Carinata yangi Li et Zhang	1994	♂	Guangxi Province, Guilin City, Longsheng County, Huaping	25.30	110.06	1982-06-24/1982-06-25	NWAFU							2♂♂1♀	Guangxi Province, Guilin City, Longsheng County, Huaping	25.25	110.19	1982-06-24/1982-06-25	NWAFU	Entomotaxonomia 16(2): 103	昆虫分类学报 16（2）：103（图）	Li Z. Z. & Zhang Y. L.
1216	Cicadellidae		Carinata		Carinata yangi		Carinata yangi Li et Zhang	1994													1♂	Sichuan Province, Emei Mountain	29.58	103.44	1962-08-26	NWAFU GU CAU	Entomotaxonomia 16(2): 103	昆虫分类学报 16（2）：103（图）	Li Z. Z. & Zhang Y. L.
1217	Delphacidae		Carinodelphax		Carinodelphax carinatus		Carinodelphax carinatus Ding et Yang	1987	♀	Yunnan Province, Xishuangbanna Dai Autonomous Prefecture, Jinghong County	22.01	100.80	1975-08-15	NJAU													Entomotaxonomia 9(1): 33	昆虫分类学报 9（1）：33（图）	Ding J. H. & Yang L. F.
1218	Delphacidae		Carinofrons		Carinofrons maculatipennis		Carinofrons maculatipennis Chen et Li	2000	♂	Guizhou Province, Qiandongnan Miao and Dong Autonomous Prefecture, Wangmo County, Dayi Town	25.36	106.11	1998-07-28	GU							2♂♂1♀	Guizhou Province, Qiandongnan Miao and Dong Autonomous Prefecture, Wangmo County, Dayi Town	25.36	106.11	1998-07-28	GU	Acta Zootaxonomica Sinica 25(4): 406	动物分类学报 25（4）：406（图）	Chen X. S. & Li Z. Z.
1219	Achilidae		Caristianus		Caristianus asymmetrius		Caristianus asymmetrius Chou, Yuan et Wang	1994	♂	Yunnan Province, Xishuangbanna Dai Autonomous Prefecture, Mengla County	21.46	101.57	1991-05-17	NWAFU							1♀1♂	Yunnan Province, Xishuangbanna Dai Autonomous Prefecture, Mengla County, Menglun Town	21.94	101.25	1991-05-17	NWAFU	Entomotaxonomia 16(1): 43	昆虫分类学报 16（1）：43（图）	Zhou Y. , Yuan F. & Wang Y. L.
1220	Achilidae		Caristianus		Caristianus fopingensis		Caristianus fopingensis Chou, Yuan et Wang	1994	♂	Shaanxi Province, Hanzhong City, Foping County	33.52	107.99	1990-08-01	NWAFU							2♂♂2♀♀	Shaanxi Province, Hanzhong City, Foping County	33.52	107.99	1990-08-01	NWAFU	Entomotaxonomia 16(1): 40	昆虫分类学报 16（1）：40（图）	Zhou Y. , Yuan F. & Wang Y. L.
1221	Achilidae		Caristianus		Caristianus jilinensis		Caristianus jilinensis Chou, Yuan et Wang	1994	♀	Jilin Province	43.84	126.55	1940-06-06	NWAFU													Entomotaxonomia 16(1): 47	昆虫分类学报 16（1）：47（图）	Zhou Y. , Yuan F. & Wang Y. L.
1222	Achilidae		Caristianus		Caristianus liaoi		Caristianus liaoi Chen et Tsai	2005	♂	Guizhou Province, Libo County, Maolan National Nature Reserve	25.67	108.08	1998-10-25	GU							3♀♀	Guizhou Province, Qiannan Buyi and Miao Autonomous Prefecture, Libo County, Maolan National Nature Reserve	25.26	108.06	1998-10-25	GU	Florida Entomologist 88(1): 23-27	Florida Entomologist 88(1): 23-27	Chen X. , Li Z. Z. & Tsai J. H.
1223	Achilidae		Caristianus		Caristianus maolanensis		Caristianus maolanensis Chen et Li	2005	♂	Guizhou Province, Libo County, Maolan National Nature Reserve	25.67	108.08	1998-10-24	GU													Florida Entomologist 88(1): 23-27	Florida Entomologist 88(1): 23-27	Chen X. , Li Z. Z. & Tsai J. H.
1224	Achilidae		Caristianus		Caristianus nigripectus		Caristianus nigripectus Chou, Yuan et Wang	1994	♂	Yunnan Province, Xishuangbanna Dai Autonomous Prefecture, Jinghong County, Mengyang Town	22.08	100.89	1991-06-08	NWAFU							1♀	Yunnan Province, Xishuangbanna Dai Autonomous Prefecture, Jinghong County, Mengyang Town	22.09	100.90	1991-06-08	NWAFU	Entomotaxonomia 16(1): 46	昆虫分类学报 16（1）：46（图）	Zhou Y. , Yuan F. & Wang Y. L.
1225	Achilidae		Caristianus		Caristianus symmetrius		Caristianus symmetrius Chou, Yuan et Wang	1994	♂	Yunnan Province, Xishuangbanna Dai Autonomous Prefecture, Jinghong County, Mengyang Town	22.09	100.90	1991-06-08	NWAFU							1♀	Yunnan Province, Xishuangbanna Dai Autonomous Prefecture, Jinghong County, Mengyang Town	22.09	100.90	1991-06-08	NWAFU	Entomotaxonomia 16(1): 44	昆虫分类学报 16（1）：44（图）	Zhou Y. , Yuan F. & Wang Y. L.
1226	Achilidae		Caristianus		Caristianus ziyangensis		Caristianus ziyangensis Chou, Yuan et Wang	1994	♂	Shaanxi Province, Kankang City, Ziyang County	32.52	108.54	1973-08-15	NWAFU							1♀	Shaanxi Province, Hanzhong City, Lueyang County	33.33	106.16	1984-08-04		Entomotaxonomia 16(1): 41	昆虫分类学报 16（1）：41（图）	Zhou Y. , Yuan F. & Wang Y. L.
1227	Achilidae		Caristianus		Caristianus ziyangensis		Caristianus ziyangensis Chou, Yuan et Wang	1994													1♂	Yunnan Province, Baoshan City, Changning County	24.83	99.61	1981-04-24	NWAFU	Entomotaxonomia 16(1): 41	昆虫分类学报 16（1）：41（图）	Zhou Y. , Yuan F. & Wang Y. L.
1228	Triozidae		Carsitria	Bactericera	Carsitria zhaoi	Bactericera zhaoi	Carsitria zhaoi Li	1997	♂	Tibet Province, Nyingchi City, Zayü County, Hongwei Village	28.50	97.02	1978-06-30	CAU	♀	Tibet Province, Nyingchi City, Zayü County, Hongwei Village	28.50	97.02	1978-06-30	CAU	1♀	Tibet Province, Nyingchi City, Zayü County, Hongwei Village	28.50	97.02	1978-06-30		Wuyi Science Journal 13: 17	武夷科学 13：17（图）	Li F. S.
1229	Triozidae		Carsitria	Bactericera	Carsitria zhaoi	Bactericera zhaoi	Carsitria zhaoi Li	1997													1♀	Yunnan Province, Xishuangbanna Dai Autonomous Prefecture, Jinghong County, Mengyang Town, Sanchahe	22.17	100.87	1981-04-12		Wuyi Science Journal 13: 17	武夷科学 13：17（图）	Li F. S.
1230	Triozidae		Carsitria	Bactericera	Carsitria zhaoi	Bactericera zhaoi	Carsitria zhaoi Li	1997													1♀	Yunnan Province, Dehong Autonomous Prefecture, Longchuan County, Husa Town	24.47	97.90	1981-04-29		Wuyi Science Journal 13: 17	武夷科学 13：17（图）	Li F. S.
1231	Triozidae		Carsitria	Bactericera	Carsitria zhaoi	Bactericera zhaoi	Carsitria zhaoi Li	1997													♀	Yunnan Province, Dali Bai Autonomous Prefecture, Dali City	25.59	100.23	1987-09-25	CAU	Wuyi Science Journal 13: 17	武夷科学 13：17（图）	Li F. S.
1232	Cicadellidae		Carvaka		Carvaka bigeminata		Carvaka bigeminata Cen et Cai	2002	♂	Zhejiang Province, Tianmu Mountain, Science & Technology Museum	30.34	119.42	1990-08-05	AAU							2♀♀	Zhejiang Province, Tianmu Mountain, Science & Technology Museum	30.34	119.42	1998-09-26		Acta Zootaxonomica Sinica 27(1): 116	动物分类学报 27（1）：116（图）	Cen Y. W. & Cai P.
1233	Cicadellidae		Carvaka		Carvaka bigeminata		Carvaka bigeminata Cen et Cai	2002													1♂	Zhejiang Province, Tianmu Mountain, Science & Technology Museum	30.34	119.42	1998-07-24		Acta Zootaxonomica Sinica 27(1): 116	动物分类学报 27（1）：116（图）	Cen Y. W. & Cai P.
1234	Cicadellidae		Carvaka		Carvaka bigeminata		Carvaka bigeminata Cen et Cai	2002													1♀	Zhejiang Province, Tianmu Mountain, Science & Technology Museum	30.34	119.42	1999-08-16		Acta Zootaxonomica Sinica 27(1): 116	动物分类学报 27（1）：116（图）	Cen Y. W. & Cai P.
1235	Cicadellidae		Carvaka		Carvaka bigeminata		Carvaka bigeminata Cen et Cai	2002													1♀	Zhejiang Province, Tianmu Mountain, Houshanmen	30.31	119.45	1999-08-03		Acta Zootaxonomica Sinica 27(1): 116	动物分类学报 27（1）：116（图）	Cen Y. W. & Cai P.
1236	Cicadellidae		Carvaka		Carvaka bigeminata		Carvaka bigeminata Cen et Cai	2002													1♀	Zhejiang Province, Huzhou City, Diqing County, Mogan Mountain	30.54	119.98	1990-06-18	AAU	Acta Zootaxonomica Sinica 27(1): 116	动物分类学报 27（1）：116（图）	Cen Y. W. & Cai P.
1237	Aradidae		Carventus		Carventus hainanensis		Carventus hainanensis Liu	1981	♀	Hainan Province, Baoting County	18.64	109.70	1964-04-16	TNHM													Acta Entomologica Sinica 24(2): 186	昆虫学报 24（2）：186（图）	Liu S. L.
1238	Callaphididae	Aphididae	Castanocallis	Tuberculatus	Castanocallis castanocallis	Tuberculatus castanocallis	Castanocallis castanocallis Zhang et Zhong	1981	alate viviparous female	Zhejiang Province, Hangzhou City	30.25	120.21	1975-05-16	IZAS							46 alatae viviparous females	Zhejiang Province, Hangzhou City, Lin'an District	30.23	119.72		IZAS	Zoological Research 2(4): 344	动物学研究2（4）：344（图）	Zhang G. X. & Zhong T. S.
1239	Callaphididae	Aphididae	Castanocallis	Tuberculatus	Castanocallis castanocallis	Tuberculatus castanocallis	Castanocallis castanocallis Zhang et Zhong	1981														Hebei Province, Qinghuangdao City, Changli County	39.71	119.16			Zoological Research 2(4): 344	动物学研究2（4）：344（图）	Zhang G. X. & Zhong T. S.
1240	Callaphididae	Aphididae	Castanocallis	Tuberculatus	Castanocallis castanocallis	Tuberculatus castanocallis	Castanocallis castanocallis Zhang et Zhong	1981														Shandong Province, Qingdao City	36.07	120.33			Zoological Research 2(4): 344	动物学研究2（4）：344（图）	Zhang G. X. & Zhong T. S.
1241	Callaphididae	Aphididae	Castanocallis	Tuberculatus	Castanocallis cereus	Tuberculatus cereus	Castanocallis cereus Zhang et Zhong	1981	alate viviparous female	Shandong Province, Tai'an City	35.93	116.47	1975-06-12	IZAS							40 alate viviparous females	Jiangxi Province, Nanchang City	28.68	115.86		IZAS	Zoological Research 2(4): 344	动物学研究2（4）：344（图）	Zhang G. X. & Zhong T. S.
1242	Callaphididae	Aphididae	Castanocallis	Tuberculatus	Castanocallis cereus	Tuberculatus cereus	Castanocallis cereus Zhang et Zhong	1981														Zhejiang Province, Hangzhou City, Lin'an District	30.23	119.72			Zoological Research 2(4): 344	动物学研究2（4）：344（图）	Zhang G. X. & Zhong T. S.
1243	Callaphididae	Aphididae	Castanocallis	Tuberculatus	Castanocallis margituberculatus	Tuberculatus margituberculatus	Castanocallis margituberculatus Zhang et Zhong	1981	alate viviparous female	Beijing City	39.90	116.41	1977-05-16	IZAS							98 alate viviparous females	Shandong Province, Tai'an City	36.20	117.09		IZAS	Zoological Research 2(4): 345	动物学研究2（4）：345（图）	Zhang G. X. & Zhong T. S.
1244	Callaphididae	Aphididae	Castanocallis	Tuberculatus	Castanocallis margituberculatus	Tuberculatus margituberculatus	Castanocallis margituberculatus Zhang et Zhong	1981														Zhejiang Province, Hangzhou City	30.27	120.15			Zoological Research 2(4): 345	动物学研究2（4）：345（图）	Zhang G. X. & Zhong T. S.
1245	Callaphididae	Aphididae	Castanocallis	Tuberculatus	Castanocallis margituberculatus	Tuberculatus margituberculatus	Castanocallis margituberculatus Zhang et Zhong	1981														Zhejiang Province, Hangzhou City, Lin'an District	30.23	119.72			Zoological Research 2(4): 345	动物学研究2（4）：345（图）	Zhang G. X. & Zhong T. S.
1246	Callaphididae	Aphididae	Castanocallis	Tuberculatus	Castanocallis margituberculatus	Tuberculatus margituberculatus	Castanocallis margituberculatus Zhang et Zhong	1981														Jiangxi Province, Nanchang City	28.65	115.90			Zoological Research 2(4): 345	动物学研究2（4）：345（图）	Zhang G. X. & Zhong T. S.
1247	Aradidae		Cathaycoris		Cathaycoris bibulbosus		Cathaycoris bibulbosus	2017	♂	Yunnan Province, Honghe Hani-Yi Autonomous Prefecture, Pingbian County, Dawei Mountain	22.81	103.79	2009-05-23	IZAS							♀	Yunnan Province, Honghe Hani-Yi Autonomous Prefecture, Pingbian County, Dawei Mountain	22.94	103.70	2009-05-23	CEHI	Acta Entomologica Musei Nationalis Pragae Vol 57(1): 35-46	Acta Entomologica Musei Nationalis Pragae Vol 57(1): 35-46	Bai X. S. , Heiss E. & Cai W. Z.
1248	Reduviidae		Caunus		Caunus noctulus		Caunus noctulus Hsiao	1977	♂	Yunnan Province, Puer City, Jingdong County	24.45	100.84	1956-05-29	IZAS	♀	Yunnan Province, Pu'er City, Jingdong County	24.45	100.83	1956-05-29	IZAS	3♂♂2♀♀	Yunnan Province	25.05	102.71		IZAS	Acta Entomologica Sinica 20(1): 74	昆虫学报 20（1）：74（图）	Xiao C. Y.
1249	Reduviidae		Caunus		Caunus noctulus		Caunus noctulus Hsiao	1977													1♀	Sichuan Province	30.65	104.08			Acta Entomologica Sinica 20(1): 74	昆虫学报 20（1）：74（图）	Xiao C. Y.
1250	Reduviidae		Caunus		Caunus noctulus		Caunus noctulus Hsiao	1977													1♂	Zhejiang Province	30.27	120.15			Acta Entomologica Sinica 20(1): 74	昆虫学报 20（1）：74（图）	Xiao C. Y.
1251	Reduviidae		Caunus		Caunus noctulus		Caunus noctulus Hsiao	1977													1♂1♀	Fujian Province	26.08	119.30			Acta Entomologica Sinica 20(1): 74	昆虫学报 20（1）：74（图）	Xiao C. Y.
1252	Aphididae		Cavariella		Cavariella cessana		Cavariella cessana Zhang et al	1999	apterous viviparous female	Xinjiang Province, Bayingol Mongolian Autonomous Prefecture, Korla City	41.73	86.18	1989-06-19	IZAS							1 apterous viviparous female 3 alate viviparous females 1 alatae nymph	Xinjiang Province, Bayingol Mongolian Autonomous Prefecture, Korla City	41.73	86.18	1989-06-19	IZAS	Fauna of Acricultural and Forestry Aphids of Northwest China. Guangxue Zhang ed., P370	西北农林蚜虫志张广学主编370（图）	Zhang G. X.
[truncated: 5,331 more rows]
